# Supplementary material for: 1-Benzoyl-3,5-diphenyl-4,5-dihydro-1H-pyrazole
Source: Acta Crystallogr Sect E Struct Rep Online. 2011 Feb 5;67(Pt 3):o556. doi: 10.1107/S1600536811003631 (PMC3052060; doi:10.1107/S1600536811003631)
Supplement: Supplementary file 1 [file e-67-0o556-sup1.cif]

##############################################################################
###                                                                        ###
###        Electronic paper (Acta Crystallographica Section E)             ###
###                                                                        ###
##############################################################################
#                                                                            #
# This CIF contains the data in a paper accepted for publication in Acta     #
# Crystallographica Section E. It conforms to the requirements of Notes      #
# for Authors for Section E, and has been peer reviewed under the auspices   #
# of the IUCr Commission on Journals.                                        #
#                                                                            #
# Full details of the Crystallographic Information File format               #
# are given in the paper "The Crystallographic Information File (CIF):       #
# a New Standard Archive File for Crystallography" by S. R. Hall, F. H.      #
# Allen and I. D. Brown [Acta Cryst. (1991), A47, 655-685].                  #
#                                                                            #
# The current version of the core CIF dictionary is obtainable from          #
# ftp://ftp.iucr.org/pub/cif_core.dic. The current version number is 2.4.    #
#                                                                            #
# Software is freely available for graphical display of the structure(s) in  #
# this CIF.  For information consult the CIF home page http://www.iucr.org/  #
# cif/home.html                                                              #
#                                                                            #
# This file may be used for bona fide research purposes within the           #
# scientific community so long as proper attribution is given to the journal # 
# article from which it was obtained.                                        #
#                                                                            #
##############################################################################
                                             
data_I
_audit_creation_method     SHELXL-97
_chemical_name_systematic
;
1-Benzoyl-3,5-diphenyl-4,5-dihydro-1<i>H</i>-pyrazole
;
_chemical_name_common     ?
_chemical_formula_moiety     'C22 H18 N2 O'
_chemical_formula_sum     'C22 H18 N2 O'
_chemical_formula_iupac     'C22 H18 N2 O'
_chemical_formula_weight     326.38
_chemical_melting_point     ?
_symmetry_cell_setting     orthorhombic
_symmetry_space_group_name_H-M     'P c a 21'
_symmetry_space_group_name_Hall     'P 2c -2ac'
loop_
    _symmetry_equiv_pos_as_xyz
    'x, y, z'
    '-x, -y, z+1/2'
    'x+1/2, -y, z'
    '-x+1/2, y, z+1/2'
_cell_length_a     20.276(6)
_cell_length_b     5.7859(17)
_cell_length_c     14.786(4)
_cell_angle_alpha     90.00
_cell_angle_beta     90.00
_cell_angle_gamma     90.00
_cell_volume     1734.5(9)
_cell_formula_units_Z     4
_cell_measurement_reflns_used     1072
_cell_measurement_theta_min     2.44
_cell_measurement_theta_max     17.62
_cell_measurement_temperature     298(2)
_exptl_crystal_description     block
_exptl_crystal_colour     colorless
_exptl_crystal_size_max     0.18
_exptl_crystal_size_mid     0.16
_exptl_crystal_size_min     0.12
_exptl_crystal_density_diffrn     1.250
_exptl_crystal_density_meas     ?
_exptl_crystal_density_method     'not measured'
_exptl_crystal_F_000     688
_exptl_absorpt_coefficient_mu     0.077
_exptl_absorpt_correction_type     multi-scan
_exptl_absorpt_process_details     '(SADABS; Sheldrick, 2006)'
_exptl_absorpt_correction_T_min     0.9862
_exptl_absorpt_correction_T_max     0.9908
_exptl_special_details
;
;
_diffrn_ambient_temperature     298(2)
_diffrn_radiation_type     MoK\a
_diffrn_radiation_wavelength     0.71073
_diffrn_radiation_source     'fine-focus sealed tube'
_diffrn_radiation_monochromator     graphite
_diffrn_measurement_device_type     'Bruker SMART CCD area-detector'
_diffrn_measurement_method     '\f and \w'
_diffrn_detector_area_resol_mean     ?
_diffrn_reflns_number     8497
_diffrn_reflns_av_R_equivalents     0.0503
_diffrn_reflns_av_sigmaI/netI     0.0339
_diffrn_reflns_theta_min     2.01
_diffrn_reflns_theta_max     25.05
_diffrn_reflns_theta_full     25.05
_diffrn_measured_fraction_theta_max     1.000
_diffrn_measured_fraction_theta_full     1.000
_diffrn_reflns_limit_h_min     -24
_diffrn_reflns_limit_h_max     23
_diffrn_reflns_limit_k_min     -6
_diffrn_reflns_limit_k_max     6
_diffrn_reflns_limit_l_min     -17
_diffrn_reflns_limit_l_max     13
_diffrn_standards_number     ?
_diffrn_standards_interval_count     ?
_diffrn_standards_interval_time     ?
_diffrn_standards_decay_%     ?
_refine_special_details
;
Refinement of <i>F</i>^2^ against ALL reflections. The weighted <i>R</i>-factor
<i>wR</i> and goodness of fit <i>S</i> are based on <i>F</i>^2^, conventional
<i>R</i>-factors <i>R</i> are based on <i>F</i>, with <i>F</i> set to zero for
negative <i>F</i>^2^. The threshold expression of <i>F</i>^2^ >
\s(<i>F</i>^2^) is used only for calculating <i>R</i>-factors(gt) <i>etc</i>.
and is not relevant to the choice of reflections for refinement.
<i>R</i>-factors based on <i>F</i>^2^ are statistically about twice as large
as those based on <i>F</i>, and <i>R</i>- factors based on ALL data will be
even larger.
;
_reflns_number_total     1601
_reflns_number_gt     1100
_reflns_threshold_expression     I>2\s(I)
_refine_ls_structure_factor_coef     Fsqd
_refine_ls_matrix_type     full
_refine_ls_R_factor_all     0.0639
_refine_ls_R_factor_gt     0.0354
_refine_ls_wR_factor_gt     0.0703
_refine_ls_wR_factor_ref     0.0811
_refine_ls_goodness_of_fit_ref     1.091
_refine_ls_restrained_S_all     1.090
_refine_ls_number_reflns     1601
_refine_ls_number_parameters     227
_refine_ls_number_restraints     0
_refine_ls_hydrogen_treatment     constr
_refine_ls_weighting_scheme     calc
_refine_ls_weighting_details
                      'w=1/[\s^2^(Fo^2^)+(0.0335P)^2^] where P=(Fo^2^+2Fc^2^)/3'
_atom_sites_solution_hydrogens     geom
_atom_sites_solution_primary     direct
_atom_sites_solution_secondary     difmap
_refine_ls_shift/su_max     0.000
_refine_ls_shift/su_mean     0.000
_refine_diff_density_max     0.128
_refine_diff_density_min     -0.100
_refine_ls_extinction_method     '<i>SHELXL97</i> (Sheldrick, 2008)'
_refine_ls_extinction_coef     0.0113(15)
loop_
    _atom_type_symbol
    _atom_type_description
    _atom_type_scat_dispersion_real
    _atom_type_scat_dispersion_imag
    _atom_type_scat_source
    'C' 'C' 0.0033 0.0000
                         'International Tables Vol C Tables 4.2.6.8 and 6.1.1.4'
    'H' 'H' 0.0000 0.0000
                         'International Tables Vol C Tables 4.2.6.8 and 6.1.1.4'
    'N' 'N' 0.0061 0.0000
                         'International Tables Vol C Tables 4.2.6.8 and 6.1.1.4'
    'O' 'O' 0.0106 0.0000
                         'International Tables Vol C Tables 4.2.6.8 and 6.1.1.4'
_computing_data_collection     '<i>SMART</i> (Bruker, 1996)'
_computing_cell_refinement     '<i>SAINT</i> (Bruker, 1996)'
_computing_data_reduction     '<i>SAINT</i> (Bruker, 1996)'
_computing_structure_solution     '<i>SHELXS97</i> (Sheldrick, 2008)'
_computing_structure_refinement     '<i>SHELXL97</i> (Sheldrick, 2008)'
_computing_molecular_graphics     '<i>SHELXTL</i> (Sheldrick, 2008)'
_computing_publication_material     '<i>SHELXTL</i> (Sheldrick, 2008)'
loop_
    _atom_site_type_symbol
    _atom_site_label
    _atom_site_fract_x
    _atom_site_fract_y
    _atom_site_fract_z
    _atom_site_U_iso_or_equiv
    _atom_site_adp_type
    _atom_site_calc_flag
    _atom_site_refinement_flags
    _atom_site_occupancy
    _atom_site_disorder_assembly
    _atom_site_disorder_group
    O O1 0.27196(11) 0.5466(4) 0.77340(17) 0.0769(7) Uani d . 1 . .
    N N1 0.28823(12) 0.8795(5) 0.84788(17) 0.0617(7) Uani d . 1 . .
    N N2 0.33000(12) 1.0610(4) 0.87296(18) 0.0587(7) Uani d . 1 . .
    C C1 0.30374(16) 0.7269(6) 0.7810(2) 0.0607(8) Uani d . 1 . .
    C C2 0.35797(16) 0.7877(6) 0.7181(2) 0.0602(8) Uani d . 1 . .
    C C3 0.36177(18) 0.9982(7) 0.6747(3) 0.0742(10) Uani d . 1 . .
    H H3 0.3325 1.1160 0.6895 0.089 Uiso calc R 1 . .
    C C4 0.4093(2) 1.0336(9) 0.6092(3) 0.0904(12) Uani d . 1 . .
    H H4 0.4105 1.1731 0.5780 0.109 Uiso calc R 1 . .
    C C5 0.4545(2) 0.8659(11) 0.5897(3) 0.1057(16) Uani d . 1 . .
    H H5 0.4870 0.8929 0.5465 0.127 Uiso calc R 1 . .
    C C6 0.4521(2) 0.6593(10) 0.6336(3) 0.1046(16) Uani d . 1 . .
    H H6 0.4833 0.5458 0.6209 0.125 Uiso calc R 1 . .
    C C7 0.40374(18) 0.6183(7) 0.6965(3) 0.0840(11) Uani d . 1 . .
    H H7 0.4016 0.4752 0.7250 0.101 Uiso calc R 1 . .
    C C8 0.23482(15) 0.8362(6) 0.9137(2) 0.0630(9) Uani d . 1 . .
    H H8 0.2392 0.6799 0.9386 0.076 Uiso calc R 1 . .
    C C9 0.16756(15) 0.8651(6) 0.8719(2) 0.0566(8) Uani d . 1 . .
    C C10 0.15150(17) 1.0621(6) 0.8242(3) 0.0719(10) Uani d . 1 . .
    H H10 0.1833 1.1755 0.8150 0.086 Uiso calc R 1 . .
    C C11 0.0887(2) 1.0930(7) 0.7897(3) 0.0838(11) Uani d . 1 . .
    H H11 0.0788 1.2254 0.7568 0.101 Uiso calc R 1 . .
    C C12 0.04134(19) 0.9293(9) 0.8040(3) 0.0874(12) Uani d . 1 . .
    H H12 -0.0014 0.9531 0.7830 0.105 Uiso calc R 1 . .
    C C13 0.05668(19) 0.7314(8) 0.8490(3) 0.0860(12) Uani d . 1 . .
    H H13 0.0248 0.6176 0.8568 0.103 Uiso calc R 1 . .
    C C14 0.11969(17) 0.6987(6) 0.8833(3) 0.0726(10) Uani d . 1 . .
    H H14 0.1297 0.5632 0.9142 0.087 Uiso calc R 1 . .
    C C15 0.25078(16) 1.0154(6) 0.9873(2) 0.0690(9) Uani d . 1 . .
    H H15A 0.2141 1.1206 0.9964 0.083 Uiso calc R 1 . .
    H H15B 0.2612 0.9407 1.0443 0.083 Uiso calc R 1 . .
    C C16 0.30982(15) 1.1402(5) 0.9498(2) 0.0572(8) Uani d . 1 . .
    C C17 0.34201(15) 1.3367(6) 0.9937(2) 0.0578(8) Uani d . 1 . .
    C C18 0.39084(15) 1.4622(6) 0.9502(3) 0.0655(9) Uani d . 1 . .
    H H18 0.4046 1.4170 0.8929 0.079 Uiso calc R 1 . .
    C C19 0.41933(17) 1.6525(6) 0.9903(3) 0.0745(10) Uani d . 1 . .
    H H19 0.4518 1.7353 0.9598 0.089 Uiso calc R 1 . .
    C C20 0.39988(19) 1.7206(7) 1.0755(3) 0.0785(11) Uani d . 1 . .
    H H20 0.4191 1.8490 1.1027 0.094 Uiso calc R 1 . .
    C C21 0.3520(2) 1.5976(7) 1.1199(3) 0.0802(11) Uani d . 1 . .
    H H21 0.3391 1.6421 1.1777 0.096 Uiso calc R 1 . .
    C C22 0.32291(17) 1.4088(6) 1.0798(2) 0.0718(10) Uani d . 1 . .
    H H22 0.2901 1.3283 1.1104 0.086 Uiso calc R 1 . .
loop_
    _atom_site_aniso_label
    _atom_site_aniso_U_11
    _atom_site_aniso_U_22
    _atom_site_aniso_U_33
    _atom_site_aniso_U_12
    _atom_site_aniso_U_13
    _atom_site_aniso_U_23
    O1 0.0671(16) 0.0745(15) 0.0890(18) -0.0040(13) -0.0021(13) -0.0112(14)
    N1 0.0474(15) 0.0756(18) 0.0622(18) 0.0008(14) 0.0018(13) -0.0107(15)
    N2 0.0485(14) 0.0682(18) 0.0594(17) 0.0074(14) -0.0021(13) -0.0077(15)
    C1 0.049(2) 0.070(2) 0.062(2) 0.0125(18) -0.0095(17) -0.008(2)
    C2 0.056(2) 0.074(2) 0.051(2) 0.0028(18) -0.0054(16) -0.0150(19)
    C3 0.066(2) 0.094(3) 0.063(2) -0.002(2) -0.0115(19) -0.007(2)
    C4 0.094(3) 0.116(3) 0.062(2) -0.027(3) -0.002(2) -0.010(2)
    C5 0.090(3) 0.149(4) 0.077(3) -0.039(4) 0.024(3) -0.051(3)
    C6 0.084(3) 0.121(4) 0.109(4) -0.002(3) 0.027(3) -0.055(3)
    C7 0.073(3) 0.095(3) 0.083(3) 0.004(2) 0.012(2) -0.024(2)
    C8 0.052(2) 0.073(2) 0.064(2) 0.0006(17) 0.0000(16) 0.0051(18)
    C9 0.0491(17) 0.064(2) 0.057(2) -0.0009(16) 0.0016(15) -0.0036(18)
    C10 0.062(2) 0.075(2) 0.079(2) -0.0017(19) -0.0084(18) 0.001(2)
    C11 0.078(3) 0.091(3) 0.083(3) 0.015(2) -0.020(2) -0.002(2)
    C12 0.053(2) 0.123(3) 0.086(3) 0.012(3) -0.007(2) -0.015(3)
    C13 0.057(2) 0.116(4) 0.085(3) -0.022(2) 0.006(2) -0.013(3)
    C14 0.063(2) 0.078(3) 0.077(2) -0.007(2) 0.0091(19) -0.002(2)
    C15 0.0513(18) 0.100(2) 0.056(2) -0.0009(19) 0.0007(16) -0.003(2)
    C16 0.0480(18) 0.075(2) 0.0483(19) 0.0102(16) -0.0053(15) -0.0023(18)
    C17 0.0468(18) 0.078(2) 0.0482(19) 0.0109(17) -0.0077(16) -0.0046(17)
    C18 0.052(2) 0.089(2) 0.0554(19) 0.0029(18) -0.0022(18) -0.008(2)
    C19 0.063(2) 0.091(3) 0.070(3) -0.0057(19) -0.0032(19) -0.007(2)
    C20 0.071(3) 0.090(3) 0.075(3) 0.008(2) -0.018(2) -0.020(2)
    C21 0.077(3) 0.103(3) 0.060(2) 0.004(2) -0.005(2) -0.019(2)
    C22 0.068(2) 0.098(3) 0.049(2) 0.0001(19) -0.0013(17) -0.006(2)
_geom_special_details
;
All e.s.d.'s (except the e.s.d. in the dihedral angle between two l.s. planes)
are estimated using the full covariance matrix. The cell e.s.d.'s are taken
into account individually in the estimation of e.s.d.'s in distances, angles
and torsion angles; correlations between e.s.d.'s in cell parameters are only
used when they are defined by crystal symmetry. An approximate (isotropic)
treatment of cell e.s.d.'s is used for estimating e.s.d.'s involving l.s.
planes.
;
loop_
    _geom_bond_atom_site_label_1
    _geom_bond_atom_site_label_2
    _geom_bond_site_symmetry_2
    _geom_bond_distance
    _geom_bond_publ_flag
    O1 C1 . 1.231(4) ?
    N1 C1 . 1.362(4) ?
    N1 N2 . 1.399(3) ?
    N1 C8 . 1.478(4) ?
    N2 C16 . 1.292(4) ?
    C1 C2 . 1.482(4) ?
    C2 C3 . 1.379(5) ?
    C2 C7 . 1.387(4) ?
    C3 C4 . 1.381(5) ?
    C3 H3 . 0.9300 ?
    C4 C5 . 1.366(6) ?
    C4 H4 . 0.9300 ?
    C5 C6 . 1.361(6) ?
    C5 H5 . 0.9300 ?
    C6 C7 . 1.373(6) ?
    C6 H6 . 0.9300 ?
    C7 H7 . 0.9300 ?
    C8 C9 . 1.507(4) ?
    C8 C15 . 1.537(4) ?
    C8 H8 . 0.9800 ?
    C9 C14 . 1.377(4) ?
    C9 C10 . 1.380(4) ?
    C10 C11 . 1.383(5) ?
    C10 H10 . 0.9300 ?
    C11 C12 . 1.365(5) ?
    C11 H11 . 0.9300 ?
    C12 C13 . 1.360(5) ?
    C12 H12 . 0.9300 ?
    C13 C14 . 1.387(5) ?
    C13 H13 . 0.9300 ?
    C14 H14 . 0.9300 ?
    C15 C16 . 1.504(5) ?
    C15 H15A . 0.9700 ?
    C15 H15B . 0.9700 ?
    C16 C17 . 1.463(4) ?
    C17 C18 . 1.386(4) ?
    C17 C22 . 1.394(4) ?
    C18 C19 . 1.378(5) ?
    C18 H18 . 0.9300 ?
    C19 C20 . 1.378(5) ?
    C19 H19 . 0.9300 ?
    C20 C21 . 1.371(5) ?
    C20 H20 . 0.9300 ?
    C21 C22 . 1.377(5) ?
    C21 H21 . 0.9300 ?
    C22 H22 . 0.9300 ?
loop_
    _geom_angle_atom_site_label_1
    _geom_angle_atom_site_label_2
    _geom_angle_atom_site_label_3
    _geom_angle_site_symmetry_1
    _geom_angle_site_symmetry_3
    _geom_angle
    _geom_angle_publ_flag
    C1 N1 N2 . . 122.6(3) ?
    C1 N1 C8 . . 122.5(3) ?
    N2 N1 C8 . . 113.3(3) ?
    C16 N2 N1 . . 107.9(3) ?
    O1 C1 N1 . . 119.6(3) ?
    O1 C1 C2 . . 122.1(3) ?
    N1 C1 C2 . . 118.2(3) ?
    C3 C2 C7 . . 118.7(3) ?
    C3 C2 C1 . . 122.9(3) ?
    C7 C2 C1 . . 118.2(3) ?
    C2 C3 C4 . . 119.7(4) ?
    C2 C3 H3 . . 120.1 ?
    C4 C3 H3 . . 120.1 ?
    C5 C4 C3 . . 120.7(4) ?
    C5 C4 H4 . . 119.6 ?
    C3 C4 H4 . . 119.6 ?
    C6 C5 C4 . . 120.0(4) ?
    C6 C5 H5 . . 120.0 ?
    C4 C5 H5 . . 120.0 ?
    C5 C6 C7 . . 120.0(4) ?
    C5 C6 H6 . . 120.0 ?
    C7 C6 H6 . . 120.0 ?
    C6 C7 C2 . . 120.8(4) ?
    C6 C7 H7 . . 119.6 ?
    C2 C7 H7 . . 119.6 ?
    N1 C8 C9 . . 112.0(2) ?
    N1 C8 C15 . . 101.4(3) ?
    C9 C8 C15 . . 114.0(3) ?
    N1 C8 H8 . . 109.7 ?
    C9 C8 H8 . . 109.7 ?
    C15 C8 H8 . . 109.7 ?
    C14 C9 C10 . . 118.2(3) ?
    C14 C9 C8 . . 120.7(3) ?
    C10 C9 C8 . . 121.0(3) ?
    C9 C10 C11 . . 120.8(4) ?
    C9 C10 H10 . . 119.6 ?
    C11 C10 H10 . . 119.6 ?
    C12 C11 C10 . . 120.1(4) ?
    C12 C11 H11 . . 120.0 ?
    C10 C11 H11 . . 120.0 ?
    C13 C12 C11 . . 119.9(4) ?
    C13 C12 H12 . . 120.0 ?
    C11 C12 H12 . . 120.0 ?
    C12 C13 C14 . . 120.3(4) ?
    C12 C13 H13 . . 119.9 ?
    C14 C13 H13 . . 119.9 ?
    C9 C14 C13 . . 120.6(4) ?
    C9 C14 H14 . . 119.7 ?
    C13 C14 H14 . . 119.7 ?
    C16 C15 C8 . . 103.3(3) ?
    C16 C15 H15A . . 111.1 ?
    C8 C15 H15A . . 111.1 ?
    C16 C15 H15B . . 111.1 ?
    C8 C15 H15B . . 111.1 ?
    H15A C15 H15B . . 109.1 ?
    N2 C16 C17 . . 121.6(3) ?
    N2 C16 C15 . . 114.0(3) ?
    C17 C16 C15 . . 124.4(3) ?
    C18 C17 C22 . . 117.7(3) ?
    C18 C17 C16 . . 121.4(3) ?
    C22 C17 C16 . . 120.9(3) ?
    C19 C18 C17 . . 121.3(3) ?
    C19 C18 H18 . . 119.4 ?
    C17 C18 H18 . . 119.4 ?
    C18 C19 C20 . . 120.1(4) ?
    C18 C19 H19 . . 119.9 ?
    C20 C19 H19 . . 119.9 ?
    C21 C20 C19 . . 119.5(4) ?
    C21 C20 H20 . . 120.2 ?
    C19 C20 H20 . . 120.2 ?
    C20 C21 C22 . . 120.6(4) ?
    C20 C21 H21 . . 119.7 ?
    C22 C21 H21 . . 119.7 ?
    C21 C22 C17 . . 120.8(4) ?
    C21 C22 H22 . . 119.6 ?
    C17 C22 H22 . . 119.6 ?
loop_
    _geom_torsion_atom_site_label_1
    _geom_torsion_atom_site_label_2
    _geom_torsion_atom_site_label_3
    _geom_torsion_atom_site_label_4
    _geom_torsion_site_symmetry_1
    _geom_torsion_site_symmetry_2
    _geom_torsion_site_symmetry_3
    _geom_torsion_site_symmetry_4
    _geom_torsion
    _geom_torsion_publ_flag
    C1 N1 N2 C16 . . . . -165.4(3) ?
    C8 N1 N2 C16 . . . . 0.8(3) ?
    N2 N1 C1 O1 . . . . 166.0(3) ?
    C8 N1 C1 O1 . . . . 1.0(4) ?
    N2 N1 C1 C2 . . . . -15.4(4) ?
    C8 N1 C1 C2 . . . . 179.6(3) ?
    O1 C1 C2 C3 . . . . 128.9(3) ?
    N1 C1 C2 C3 . . . . -49.7(4) ?
    O1 C1 C2 C7 . . . . -45.7(4) ?
    N1 C1 C2 C7 . . . . 135.7(3) ?
    C7 C2 C3 C4 . . . . 2.0(5) ?
    C1 C2 C3 C4 . . . . -172.5(3) ?
    C2 C3 C4 C5 . . . . -3.0(5) ?
    C3 C4 C5 C6 . . . . 1.5(6) ?
    C4 C5 C6 C7 . . . . 0.8(7) ?
    C5 C6 C7 C2 . . . . -1.8(6) ?
    C3 C2 C7 C6 . . . . 0.3(5) ?
    C1 C2 C7 C6 . . . . 175.2(3) ?
    C1 N1 C8 C9 . . . . -73.8(4) ?
    N2 N1 C8 C9 . . . . 120.0(3) ?
    C1 N1 C8 C15 . . . . 164.3(3) ?
    N2 N1 C8 C15 . . . . -1.9(3) ?
    N1 C8 C9 C14 . . . . 131.1(3) ?
    C15 C8 C9 C14 . . . . -114.5(3) ?
    N1 C8 C9 C10 . . . . -51.3(4) ?
    C15 C8 C9 C10 . . . . 63.1(4) ?
    C14 C9 C10 C11 . . . . 0.9(5) ?
    C8 C9 C10 C11 . . . . -176.8(3) ?
    C9 C10 C11 C12 . . . . 1.1(6) ?
    C10 C11 C12 C13 . . . . -2.7(6) ?
    C11 C12 C13 C14 . . . . 2.3(6) ?
    C10 C9 C14 C13 . . . . -1.3(5) ?
    C8 C9 C14 C13 . . . . 176.4(3) ?
    C12 C13 C14 C9 . . . . -0.3(6) ?
    N1 C8 C15 C16 . . . . 2.1(3) ?
    C9 C8 C15 C16 . . . . -118.4(3) ?
    N1 N2 C16 C17 . . . . -178.2(2) ?
    N1 N2 C16 C15 . . . . 0.8(3) ?
    C8 C15 C16 N2 . . . . -1.9(4) ?
    C8 C15 C16 C17 . . . . 177.0(3) ?
    N2 C16 C17 C18 . . . . 7.1(4) ?
    C15 C16 C17 C18 . . . . -171.7(3) ?
    N2 C16 C17 C22 . . . . -175.0(3) ?
    C15 C16 C17 C22 . . . . 6.2(4) ?
    C22 C17 C18 C19 . . . . -0.4(5) ?
    C16 C17 C18 C19 . . . . 177.5(3) ?
    C17 C18 C19 C20 . . . . 0.6(5) ?
    C18 C19 C20 C21 . . . . 0.0(5) ?
    C19 C20 C21 C22 . . . . -0.7(5) ?
    C20 C21 C22 C17 . . . . 0.9(5) ?
    C18 C17 C22 C21 . . . . -0.3(5) ?
    C16 C17 C22 C21 . . . . -178.2(3) ?
loop_
    _geom_hbond_atom_site_label_D
    _geom_hbond_atom_site_label_H
    _geom_hbond_atom_site_label_A
    _geom_hbond_site_symmetry_A
    _geom_hbond_distance_DH
    _geom_hbond_distance_HA
    _geom_hbond_distance_DA
    _geom_hbond_angle_DHA
    _geom_hbond_publ_flag
    C21 H21 O1 4_565 0.93 2.72 3.399(5) 131 yes
    C22 H22 O1 4_565 0.93 3.00 3.540(4) 119 yes
    C10 H10 O1 1_565 0.93 2.87 3.793(5) 174 yes
data_global
_journal_date_recd_electronic     2010-12-26
_journal_date_accepted     2011-01-28
_journal_name_full     'Acta Crystallographica, Section E'
_journal_year     2011
_journal_volume     67
_journal_issue      3
_journal_page_first     o556
_journal_page_last     o556
_journal_paper_category     QO
_journal_coeditor_code     ZQ2084
_publ_contact_author_name     'Mr. Liang Wang'
_publ_contact_author_address
; College of Environment and Chemical Engineering
  Xi'an Polytechnic University,
  710048 Xi'an,Shaanxi,
  People's Republic of China.
;
_publ_contact_author_email     wllily315668256@yahoo.com.cn
_publ_contact_author_fax     '+86 29 87411235'
_publ_contact_author_phone     '+86 29 87411235'
_publ_section_title
;
1-Benzoyl-3,5-diphenyl-4,5-dihydro-1<i>H</i>-pyrazole
;
loop_
    _publ_author_name
    _publ_author_footnote
    _publ_author_address
    'Chang-Zheng Zheng' .
;
College of Environment and Chemical Engineering
Xi'an Polytechnic University,
710048 Xi'an, Shaanxi,
People's Republic of China
;
    'Liang Wang' .
;
College of Environment and Chemical Engineering
Xi'an Polytechnic University,
710048 Xi'an, Shaanxi,
People's Republic of China
;
    'Juan Liu' .
;
College of Environment and Chemical Engineering
Xi'an Polytechnic University,
710048 Xi'an, Shaanxi,
People's Republic of China
;
