# Supplementary material for: 1-Benzoyl-3,5-diphenyl-4,5-dihydro-1H-pyrazole
Source: Acta Crystallogr Sect E Struct Rep Online. 2011 Feb 5;67(Pt 3):o556. doi: 10.1107/S1600536811003631 (PMC3052060; doi:10.1107/S1600536811003631)
Supplement: Supplementary file 2 [file e-67-0o556-Isup2.hkl]

# 
# h,k,l, Fc-squared, Fo-squared, sigma(Fo-squared) and status flag 
# 
data_I
_shelx_title ' 1 in Pca2(1)' 
_shelx_refln_list_code          4 
_shelx_F_calc_maximum      142.22 
_exptl_crystal_F_000       688.00 
_reflns_d_resolution_high  0.8393 
 
loop_ 
 _symmetry_equiv_pos_as_xyz 
 'x, y, z' 
 '-x, -y, z+1/2' 
 'x+1/2, -y, z' 
 '-x+1/2, y, z+1/2' 
 
_cell_length_a    20.2756 
_cell_length_b     5.7859 
_cell_length_c    14.7856 
_cell_angle_alpha  90.000 
_cell_angle_beta   90.000 
_cell_angle_gamma  90.000 
 
_shelx_F_squared_multiplier     1.000 
 
loop_ 
 _refln_index_h 
 _refln_index_k 
 _refln_index_l 
 _refln_F_squared_calc 
 _refln_F_squared_meas 
 _refln_F_squared_sigma 
 _refln_observed_status 
   2   0   0     5177.54     5288.35    100.77 o 
   4   0   0     8491.58     8461.58    110.57 o 
   6   0   0      499.54      434.39     15.25 o 
   8   0   0      429.20      403.00     11.44 o 
  10   0   0      536.07      499.40     14.75 o 
  12   0   0      233.07      253.38     10.93 o 
  14   0   0      167.13      163.39     15.63 o 
  16   0   0      219.96      219.13     19.50 o 
  18   0   0        8.90       11.12      8.66 o 
  20   0   0      103.26      105.46     17.28 o 
  22   0   0       10.55        8.58      9.70 o 
  24   0   0        2.21        1.12     10.89 o 
   0   1   0     4104.97     3866.26     76.42 o 
   1   1   0     7385.52     7152.88     96.57 o 
   2   1   0      638.65      577.11     11.80 o 
   3   1   0     3112.29     2952.80     30.79 o 
   4   1   0      493.87      458.91      8.59 o 
   5   1   0     4286.10     4206.17     48.88 o 
   6   1   0      498.75      488.94     12.51 o 
   7   1   0      163.16      170.41      5.88 o 
   8   1   0      257.52      259.97     11.15 o 
   9   1   0      353.34      365.54     10.28 o 
  10   1   0      520.55      509.93     12.14 o 
  11   1   0       95.04       91.80      6.04 o 
  12   1   0       70.44       74.25      5.98 o 
  13   1   0      449.36      465.96     12.94 o 
  14   1   0        2.25        0.51      3.06 o 
  15   1   0        3.70       11.87      4.27 o 
  16   1   0        0.63        2.34      4.16 o 
  17   1   0       16.88        5.58      6.36 o 
  18   1   0       82.90       87.67      8.54 o 
  19   1   0       13.25       20.18      5.90 o 
  20   1   0       13.46       15.58     14.89 o 
  21   1   0        0.17        4.04      6.86 o 
  22   1   0        2.35        9.26      7.09 o 
  23   1   0        3.89       10.12      8.09 o 
   0   2   0      588.13      566.56     19.31 o 
   1   2   0      535.93      502.02      9.71 o 
   2   2   0      541.45      522.57     10.18 o 
   3   2   0     1928.54     1936.01     23.33 o 
   4   2   0       26.32       29.40      4.00 o 
   5   2   0       10.31        8.37      1.92 o 
   6   2   0       12.59       14.73      4.85 o 
   7   2   0      588.02      593.31     18.49 o 
   8   2   0      459.00      465.57     11.39 o 
   9   2   0      405.26      395.36     21.39 o 
  10   2   0       74.45       93.29      6.14 o 
  11   2   0        4.04       -2.87      2.34 o 
  12   2   0      209.46      198.67      9.09 o 
  13   2   0       54.01       46.04      8.31 o 
  14   2   0       12.53       10.21      3.87 o 
  15   2   0       10.00       12.40      3.98 o 
  16   2   0       36.42       39.09      8.75 o 
  17   2   0       78.13       85.65      8.29 o 
  18   2   0        0.91       -0.65      4.27 o 
  19   2   0       30.47       29.75      6.61 o 
  20   2   0        5.22       10.42      6.57 o 
  21   2   0        0.02        6.34      5.48 o 
  22   2   0        0.65       -0.15      9.29 o 
  23   2   0       11.81       12.55      8.94 o 
   0   3   0      262.23      238.54     14.20 o 
   1   3   0      421.40      410.15     10.15 o 
   2   3   0      440.79      439.28     10.64 o 
   3   3   0      453.46      471.32     11.37 o 
   4   3   0      633.22      678.78     14.57 o 
   5   3   0      748.39      760.12     11.77 o 
   6   3   0       16.73       22.63      2.40 o 
   7   3   0        3.66        1.49      2.36 o 
   8   3   0        0.29        0.99      2.47 o 
   9   3   0      147.18      147.04      7.83 o 
  10   3   0       82.55       83.68      7.01 o 
  11   3   0        0.84       -0.86      2.59 o 
  12   3   0       74.94       85.85      7.24 o 
  13   3   0       91.77       88.65      7.50 o 
  14   3   0        2.61        5.80      7.23 o 
  15   3   0       47.15       39.02      7.91 o 
  16   3   0        2.96       10.04      5.69 o 
  17   3   0       22.05       18.41      5.45 o 
  18   3   0       18.75       14.34      5.16 o 
  19   3   0        6.37        1.26      4.64 o 
  20   3   0       13.47        4.37      5.39 o 
  21   3   0       14.08       18.95      6.35 o 
   0   4   0      145.58      144.68      8.57 o 
   1   4   0      196.50      195.58      8.32 o 
   2   4   0       11.12        6.97      2.80 o 
   3   4   0      182.47      188.33      8.44 o 
   4   4   0        0.58        1.30      1.91 o 
   5   4   0       77.69       70.64      5.31 o 
   6   4   0       58.75       56.70      5.04 o 
   7   4   0        0.04       -1.11      2.37 o 
   8   4   0      142.73      151.55      8.74 o 
   9   4   0      139.17      147.86      8.96 o 
  10   4   0        2.26        5.55      5.66 o 
  11   4   0      232.08      245.53     11.74 o 
  12   4   0       18.34       13.03      4.65 o 
  13   4   0       20.30       20.09      5.08 o 
  14   4   0        0.08        3.02      4.48 o 
  15   4   0      103.31      116.63      9.79 o 
  16   4   0       40.31       44.45      7.11 o 
  17   4   0       13.04       18.39      5.98 o 
  18   4   0        4.46        7.47      5.69 o 
  19   4   0        0.04       -5.08      5.81 o 
   0   5   0       40.81       37.85      6.21 o 
   1   5   0       17.05       20.29      4.67 o 
   2   5   0        0.18       -0.22      3.14 o 
   3   5   0       27.71       25.88      4.83 o 
   4   5   0        0.03        2.67      3.34 o 
   5   5   0        1.34        2.55      3.33 o 
   6   5   0        0.72       -0.45      2.75 o 
   7   5   0        4.99       10.56      3.28 o 
   8   5   0       34.04       39.94      7.70 o 
   9   5   0        0.00       -0.89      3.94 o 
  10   5   0       41.87       41.94      6.29 o 
  11   5   0       16.38       18.37      5.68 o 
  12   5   0       10.64        2.13      4.66 o 
  13   5   0       24.02       31.74      6.55 o 
  14   5   0        1.08        1.77      4.86 o 
  15   5   0        1.46        3.86      5.29 o 
  16   5   0        3.07        3.25      5.29 o 
   0   6   0        0.00       -2.60      7.50 o 
   1   6   0       38.78       28.10      8.03 o 
   2   6   0        1.11        6.67      6.23 o 
   3   6   0       14.73        7.86      4.78 o 
   4   6   0        2.28       10.37      4.83 o 
   5   6   0        0.12       -5.65      3.86 o 
   6   6   0        3.79        7.94      4.88 o 
   7   6   0        1.92        1.04      3.98 o 
   8   6   0        5.74        3.42      4.87 o 
   9   6   0        0.07       -4.65      4.28 o 
  10   6   0        2.43        8.42      5.98 o 
  11   6   0        0.83       -1.61      8.46 o 
   2   0   1     1632.95     1541.32     32.35 o 
   4   0   1     9291.44     9450.56    101.34 o 
   6   0   1      808.09      697.94     10.05 o 
   8   0   1     1867.85     1823.91     25.61 o 
  10   0   1     1360.03     1484.39     23.46 o 
  12   0   1      486.02      536.12     13.31 o 
  14   0   1       90.64      110.49     11.77 o 
  16   0   1      111.47      142.82     11.71 o 
  18   0   1       10.61        8.04      6.62 o 
  20   0   1       34.63       41.59     18.03 o 
  22   0   1        1.54        2.03      7.28 o 
  24   0   1       12.34       14.93      8.33 o 
   1   1   1     1402.01     1369.23     13.88 o 
   2   1   1     5587.26     5333.36     41.86 o 
   3   1   1      677.80      655.17      8.16 o 
   4   1   1     1886.14     1760.77     16.09 o 
   5   1   1     1692.82     1569.71     15.07 o 
   6   1   1     1008.76      886.77     11.31 o 
   7   1   1      704.89      677.51      8.94 o 
   8   1   1      561.68      534.85      8.06 o 
   9   1   1      817.25      790.86     12.40 o 
  10   1   1      101.30      105.40      4.24 o 
  11   1   1      167.90      164.91      9.07 o 
  12   1   1       72.54       68.16      4.02 o 
  13   1   1       71.58       74.33      4.69 o 
  14   1   1      335.74      327.23      7.98 o 
  15   1   1      140.68      148.24      6.35 o 
  16   1   1      122.77      131.37      6.35 o 
  17   1   1      415.53      443.54     10.48 o 
  18   1   1       30.05       36.89      5.11 o 
  19   1   1        0.48       -3.03      3.61 o 
  20   1   1       11.07        8.70      4.15 o 
  21   1   1       17.89       15.98      6.35 o 
  22   1   1        8.30       -0.50      4.73 o 
  23   1   1        2.14        3.47      5.52 o 
   1   2   1        6.21        5.54      1.37 o 
   2   2   1      227.49      226.76      4.02 o 
   3   2   1       49.84       49.73      2.05 o 
   4   2   1      186.94      173.56      4.97 o 
   5   2   1      696.53      678.79      9.18 o 
   6   2   1       56.11       50.99      2.84 o 
   7   2   1      209.09      209.77      5.83 o 
   8   2   1      614.57      623.97      9.50 o 
   9   2   1      248.19      248.16      5.96 o 
  10   2   1      136.43      137.43      5.07 o 
  11   2   1       77.08       85.08      4.43 o 
  12   2   1       15.17        8.45      2.28 o 
  13   2   1       19.42       15.61      3.67 o 
  14   2   1       70.99       73.71      4.72 o 
  15   2   1      210.14      214.34      7.53 o 
  16   2   1      238.21      247.20     10.15 o 
  17   2   1       99.40      103.83      6.29 o 
  18   2   1       81.63       79.21      5.90 o 
  19   2   1       70.22       72.08      5.90 o 
  20   2   1       28.81       25.38      4.64 o 
  21   2   1       15.79       20.87      4.59 o 
  22   2   1        3.24        2.05      4.77 o 
  23   2   1        2.69        3.64      4.94 o 
   1   3   1       89.09       90.75      4.09 o 
   2   3   1        6.09        6.09      1.50 o 
   3   3   1       76.18       84.57      3.12 o 
   4   3   1       75.30       85.75      4.31 o 
   5   3   1      144.41      163.71      4.15 o 
   6   3   1       11.75        7.89      1.52 o 
   7   3   1      354.17      364.96      7.95 o 
   8   3   1      109.02      127.50      6.06 o 
   9   3   1      262.70      281.00      7.00 o 
  10   3   1      191.91      184.93      6.33 o 
  11   3   1      163.01      170.08      7.05 o 
  12   3   1       66.60       71.85      4.81 o 
  13   3   1      107.23      116.47      8.77 o 
  14   3   1      196.23      186.64      7.40 o 
  15   3   1       51.56       45.07      4.41 o 
  16   3   1       10.37        8.80      3.36 o 
  17   3   1       24.99       14.64      3.59 o 
  18   3   1        0.26       -2.86      3.13 o 
  19   3   1        5.10        8.87      4.49 o 
  20   3   1        4.42        1.87      3.74 o 
  21   3   1        0.52       -3.26      3.35 o 
   1   4   1       28.63       33.33      2.65 o 
   2   4   1       89.40       90.11      4.55 o 
   3   4   1        5.01        5.15      1.69 o 
   4   4   1      169.90      166.42      5.24 o 
   5   4   1       19.89       19.07      2.30 o 
   6   4   1       31.49       30.32      2.86 o 
   7   4   1       31.89       29.74      4.22 o 
   8   4   1       31.42       27.00      3.02 o 
   9   4   1       64.71       72.94      6.32 o 
  10   4   1       11.50       15.10      3.30 o 
  11   4   1       30.77       34.89      3.95 o 
  12   4   1       11.58       13.42      3.31 o 
  13   4   1        1.40        1.24      2.72 o 
  14   4   1       21.56       18.23      4.22 o 
  15   4   1       14.55        9.93      3.78 o 
  16   4   1       52.19       56.29      5.33 o 
  17   4   1       17.79       14.52      4.00 o 
  18   4   1        5.72        5.57      3.65 o 
  19   4   1        6.39       -0.79      7.11 o 
   1   5   1        5.72        5.64      2.96 o 
   2   5   1       38.59       39.47      3.55 o 
   3   5   1       60.91       64.37      4.28 o 
   4   5   1       48.38       44.94      4.21 o 
   5   5   1       39.24       40.44      3.41 o 
   6   5   1       73.21       69.66      4.25 o 
   7   5   1        2.77        4.36      2.60 o 
   8   5   1       19.24       20.51      3.18 o 
   9   5   1        3.00        1.11      2.73 o 
  10   5   1        1.79       -0.97      2.61 o 
  11   5   1        3.67        3.77      3.14 o 
  12   5   1        1.12       -1.48      3.09 o 
  13   5   1       18.40       19.81      4.78 o 
  14   5   1        4.24        5.81      4.02 o 
  15   5   1        4.23        7.23      4.30 o 
  16   5   1        1.12       -2.72      3.98 o 
   1   6   1        7.00       -0.49      4.05 o 
   2   6   1        2.28        4.01      3.62 o 
   3   6   1        1.63       -0.37      3.03 o 
   4   6   1       11.29        9.22      3.12 o 
   5   6   1       22.37       24.08      3.67 o 
   6   6   1        1.40        0.52      3.04 o 
   7   6   1       22.75       18.38      4.20 o 
   8   6   1        2.08        2.31      3.55 o 
   9   6   1        4.95        0.72      4.03 o 
  10   6   1        1.52       -1.14      3.86 o 
  11   6   1        0.57       -1.57      3.78 o 
   0   0   2     3771.21     3945.19     75.71 o 
   2   0   2     7676.83     7828.88    146.98 o 
   4   0   2     1624.74     1619.68     17.67 o 
   6   0   2      474.91      466.25      9.09 o 
   8   0   2      145.75      136.39      4.66 o 
  10   0   2        8.73        5.36      1.97 o 
  12   0   2      595.87      609.37     14.59 o 
  14   0   2      434.77      482.70     26.31 o 
  16   0   2      138.24      158.52      9.30 o 
  18   0   2      155.98      151.71     13.09 o 
  20   0   2       37.13       43.99     24.43 o 
  22   0   2      109.34      140.76     23.67 o 
  24   0   2       17.35       42.43     19.89 o 
   0   1   2     4826.02     4659.23     52.19 o 
   1   1   2     2598.12     2524.40     19.57 o 
   2   1   2     4673.55     4552.35     36.53 o 
   3   1   2     2885.69     2791.30     24.75 o 
   4   1   2     5677.17     5504.48     38.42 o 
   5   1   2     1306.22     1287.98     15.27 o 
   6   1   2     4052.79     3890.87     30.47 o 
   7   1   2     1040.14     1003.95      9.83 o 
   8   1   2     1091.37     1048.17     11.23 o 
   9   1   2       22.29       21.43      1.98 o 
  10   1   2      132.87      133.43      4.70 o 
  11   1   2       71.21       68.88      2.65 o 
  12   1   2      213.28      208.17      5.40 o 
  13   1   2      124.07      141.48      5.62 o 
  14   1   2       85.35       81.24      4.80 o 
  15   1   2       29.68       30.65      4.86 o 
  16   1   2      122.00      125.09      6.82 o 
  17   1   2        1.83        3.16      3.44 o 
  18   1   2       23.05       19.52      4.37 o 
  19   1   2      106.64      117.20      7.67 o 
  20   1   2        0.07        2.61      3.82 o 
  21   1   2       15.51       12.40      4.77 o 
  22   1   2        0.37        3.48      4.38 o 
  23   1   2       13.83       14.04      6.51 o 
   0   2   2      174.92      179.58      5.56 o 
   1   2   2      550.21      553.56      7.23 o 
   2   2   2       65.14       69.54      2.49 o 
   3   2   2        5.82        5.34      1.29 o 
   4   2   2        3.88        4.33      1.11 o 
   5   2   2      211.95      222.26      4.28 o 
   6   2   2       43.30       44.19      2.47 o 
   7   2   2      239.28      241.76      6.67 o 
   8   2   2        0.94        5.44      2.01 o 
   9   2   2       47.63       49.44      3.31 o 
  10   2   2       10.86       11.95      2.14 o 
  11   2   2       79.24       87.30      4.61 o 
  12   2   2       26.48       26.47      3.03 o 
  13   2   2       75.94       66.50      6.14 o 
  14   2   2       66.87       89.85      5.10 o 
  15   2   2       57.87       58.11      4.74 o 
  16   2   2      217.58      210.72     13.57 o 
  17   2   2      187.28      188.37      7.75 o 
  18   2   2       31.11       34.49      4.41 o 
  19   2   2       11.47        5.29      3.47 o 
  20   2   2       22.44       27.00      5.00 o 
  21   2   2       10.80        8.06      4.41 o 
  22   2   2       16.05       14.15      5.07 o 
   0   3   2      848.61      895.25     15.60 o 
   1   3   2      148.56      148.05      3.71 o 
   2   3   2      334.78      328.20      6.45 o 
   3   3   2      311.59      334.17      5.60 o 
   4   3   2        4.52        5.63      1.40 o 
   5   3   2      235.36      250.14      5.02 o 
   6   3   2      122.42      131.83      5.67 o 
   7   3   2       79.48       88.74      7.24 o 
   8   3   2       36.28       36.29      3.60 o 
   9   3   2       14.32       11.18      2.54 o 
  10   3   2      111.14      114.76      5.36 o 
  11   3   2      105.91      107.78      9.14 o 
  12   3   2      113.81      120.87      5.80 o 
  13   3   2       28.27       22.90      3.47 o 
  14   3   2       16.52       12.28      3.21 o 
  15   3   2       25.03       17.03      5.26 o 
  16   3   2       40.92       37.06      4.31 o 
  17   3   2       34.12       29.61      4.75 o 
  18   3   2        0.93        1.06      3.25 o 
  19   3   2        5.64        3.40      3.83 o 
  20   3   2        1.60       -0.52      3.63 o 
  21   3   2       12.52       16.08      5.33 o 
   0   4   2      105.15      111.07      6.21 o 
   1   4   2      125.99      124.81      5.08 o 
   2   4   2      133.24      128.92      4.65 o 
   3   4   2      105.58       99.93      4.78 o 
   4   4   2        0.62        3.64      1.60 o 
   5   4   2        5.46        5.75      1.76 o 
   6   4   2      122.01      116.06      4.98 o 
   7   4   2       90.40       82.35      4.44 o 
   8   4   2       46.19       50.92      3.94 o 
   9   4   2        2.77        1.11      3.12 o 
  10   4   2       28.23       27.48      3.55 o 
  11   4   2       87.42       97.22      5.86 o 
  12   4   2       15.01       14.60      3.47 o 
  13   4   2       36.97       43.87      4.54 o 
  14   4   2       43.81       48.41      6.20 o 
  15   4   2        6.00       15.17      4.87 o 
  16   4   2       19.73       23.94      6.74 o 
  17   4   2        8.04        8.25      4.03 o 
  18   4   2        8.26        9.33      4.27 o 
  19   4   2        5.43        5.38      4.43 o 
   0   5   2      214.42      237.44      8.96 o 
   1   5   2       55.22       64.92      4.64 o 
   2   5   2       23.67       26.57      3.04 o 
   3   5   2       18.00       18.61      3.25 o 
   4   5   2       90.54       88.75      5.57 o 
   5   5   2       90.62       90.39      4.68 o 
   6   5   2       24.46       25.07      3.32 o 
   7   5   2       19.10       21.70      3.15 o 
   8   5   2        6.31        8.15      2.88 o 
   9   5   2        3.94        4.25      3.15 o 
  10   5   2        0.95       -1.60      2.85 o 
  11   5   2       13.79       13.21      4.07 o 
  12   5   2        1.50        3.10      3.48 o 
  13   5   2        8.92        6.21      3.83 o 
  14   5   2        5.28        8.81      4.26 o 
  15   5   2        9.02       10.37      4.39 o 
  16   5   2        1.49        4.52      4.26 o 
   0   6   2       40.69       29.76      5.93 o 
   1   6   2       37.74       40.70      4.33 o 
   2   6   2       10.28        2.21      3.11 o 
   3   6   2       14.64       11.08      3.34 o 
   4   6   2        0.71       -1.49      2.76 o 
   5   6   2        9.50        6.99      3.44 o 
   6   6   2        1.15        3.67      3.46 o 
   7   6   2        5.86        3.60      3.76 o 
   8   6   2        2.80        5.67      3.62 o 
   9   6   2        8.06        5.89      4.45 o 
  10   6   2        1.44        0.65      4.26 o 
  11   6   2        4.85        8.35      4.81 o 
   2   0   3    20225.65    23154.46    271.30 o 
   4   0   3    13123.00    13654.14    112.07 o 
   6   0   3     1748.27     1730.44     17.79 o 
   8   0   3     1160.83     1173.67     14.09 o 
  10   0   3      821.82      857.13     12.01 o 
  12   0   3      379.04      387.78      8.95 o 
  14   0   3      115.91      115.95      7.07 o 
  16   0   3       21.56       25.07      5.01 o 
  18   0   3      117.69      115.17      9.15 o 
  20   0   3       43.92       45.36      9.10 o 
  22   0   3       32.73       33.01     10.04 o 
   1   1   3     3921.07     3773.49     26.60 o 
   2   1   3     4219.55     4091.09     28.71 o 
   3   1   3     7794.07     7741.53     52.08 o 
   4   1   3      386.05      397.73      4.48 o 
   5   1   3     1867.24     1784.84     13.22 o 
   6   1   3      803.22      785.91      7.23 o 
   7   1   3       36.19       39.16      1.85 o 
   8   1   3      531.47      541.16      6.44 o 
   9   1   3      686.25      680.64      9.80 o 
  10   1   3      107.95      109.42      3.27 o 
  11   1   3      109.21      111.14      3.72 o 
  12   1   3      207.71      209.75      5.78 o 
  13   1   3       54.83       53.85      3.66 o 
  14   1   3       29.19       27.14      3.55 o 
  15   1   3       32.29       30.41      4.07 o 
  16   1   3       28.89       26.25      4.75 o 
  17   1   3       56.15       57.78      6.16 o 
  18   1   3        4.10        0.17      3.24 o 
  19   1   3       12.01       16.10      4.36 o 
  20   1   3      110.03      115.86      9.25 o 
  21   1   3       25.37       22.38      4.86 o 
  22   1   3       14.81        5.39      4.61 o 
  23   1   3       42.86       34.26      6.01 o 
   1   2   3      341.59      328.48      4.64 o 
   2   2   3     1595.17     1593.43     12.78 o 
   3   2   3      725.75      730.97      7.35 o 
   4   2   3       64.02       58.63      2.28 o 
   5   2   3      538.62      558.23      7.02 o 
   6   2   3      439.37      415.82      5.75 o 
   7   2   3     1216.41     1261.32     11.96 o 
   8   2   3       80.93       84.62      4.14 o 
   9   2   3      678.57      667.91     15.19 o 
  10   2   3       47.43       50.10      2.85 o 
  11   2   3      430.66      425.41      8.51 o 
  12   2   3      151.22      159.08      5.93 o 
  13   2   3       44.27       41.10      3.77 o 
  14   2   3       11.32       11.24      2.81 o 
  15   2   3      114.14      111.10      5.95 o 
  16   2   3       43.62       46.54      4.47 o 
  17   2   3       58.88       57.28      8.75 o 
  18   2   3       16.74       11.20      4.06 o 
  19   2   3       40.72       35.34      5.31 o 
  20   2   3       12.81        7.93      4.46 o 
  21   2   3        4.24        1.39      4.28 o 
  22   2   3        9.11       10.25      5.33 o 
   1   3   3       76.82       81.75      2.75 o 
   2   3   3      302.52      309.06      4.71 o 
   3   3   3      192.33      198.74      4.30 o 
   4   3   3      178.23      169.97      4.38 o 
   5   3   3       56.43       52.75      2.87 o 
   6   3   3       36.21       40.43      3.52 o 
   7   3   3        1.21        1.76      1.47 o 
   8   3   3       44.68       46.92      4.32 o 
   9   3   3       87.27       97.39      4.79 o 
  10   3   3       25.34       30.23      3.22 o 
  11   3   3       95.30       91.84      5.99 o 
  12   3   3      344.67      359.83      8.84 o 
  13   3   3      123.50      134.17      6.33 o 
  14   3   3      136.65      146.12      6.75 o 
  15   3   3       84.76       84.77      5.65 o 
  16   3   3       22.86       24.71      4.07 o 
  17   3   3       11.57       21.22      4.52 o 
  18   3   3       18.64       20.61      4.87 o 
  19   3   3        7.42        9.03      4.37 o 
  20   3   3        3.15        2.60      4.27 o 
  21   3   3        4.80       19.36      6.20 o 
   1   4   3       13.43       15.18      2.18 o 
   2   4   3       16.97       15.83      2.13 o 
   3   4   3       22.63       19.21      2.99 o 
   4   4   3        0.03        2.15      1.59 o 
   5   4   3       13.32        9.77      2.39 o 
   6   4   3       41.20       37.87      3.13 o 
   7   4   3       41.36       49.76      4.37 o 
   8   4   3       11.92       13.95      2.49 o 
   9   4   3       14.00       10.65      3.08 o 
  10   4   3       85.34      105.34      6.19 o 
  11   4   3      106.78      112.15      6.77 o 
  12   4   3       31.87       40.01      5.91 o 
  13   4   3       39.20       36.70      7.03 o 
  14   4   3       50.52       49.31      5.45 o 
  15   4   3        2.62        1.29      3.56 o 
  16   4   3       15.59        7.19      4.10 o 
  17   4   3       30.80       17.66      4.83 o 
  18   4   3        5.60        4.47      4.21 o 
  19   4   3        5.01        6.02      4.48 o 
   1   5   3       25.48       29.34      2.85 o 
   2   5   3       12.13       11.38      2.33 o 
   3   5   3        4.92        2.64      2.42 o 
   4   5   3       12.40        7.66      2.81 o 
   5   5   3       24.55       21.05      4.05 o 
   6   5   3        4.02        0.85      2.78 o 
   7   5   3        6.53        6.58      3.39 o 
   8   5   3       14.68       17.22      4.74 o 
   9   5   3       10.17       11.43      3.04 o 
  10   5   3        8.77        8.94      3.55 o 
  11   5   3        0.96        4.02      3.55 o 
  12   5   3        6.11        4.37      3.61 o 
  13   5   3        3.06        3.98      3.78 o 
  14   5   3        3.93       10.64      4.29 o 
  15   5   3        0.79        1.85      4.66 o 
  16   5   3        4.75       -5.47      3.83 o 
   1   6   3        3.47        1.19      3.08 o 
   2   6   3       12.18       12.04      4.62 o 
   3   6   3        4.96        4.76      4.05 o 
   4   6   3        9.10        7.51      4.45 o 
   5   6   3        4.38        4.10      3.41 o 
   6   6   3        0.68        0.44      3.17 o 
   7   6   3       18.92       22.27      4.18 o 
   8   6   3        2.08        4.17      3.56 o 
   9   6   3       12.93       10.59      4.50 o 
  10   6   3        3.08        3.64      4.64 o 
  11   6   3        0.86       -4.03      4.46 o 
   0   0   4     4605.37     4718.26     65.10 o 
   2   0   4     1206.89     1144.57     13.63 o 
   4   0   4     2318.50     2403.80     22.81 o 
   6   0   4     1335.21     1274.94     14.33 o 
   8   0   4     2238.52     2238.28     28.75 o 
  10   0   4      139.78      154.98      7.76 o 
  12   0   4      146.96      160.22      5.46 o 
  14   0   4       41.54       47.86      3.99 o 
  16   0   4      117.25      118.50     19.45 o 
  18   0   4      293.42      279.96     12.70 o 
  20   0   4       26.72       24.06      6.17 o 
  22   0   4        1.82        6.85      7.91 o 
   0   1   4     2768.35     2755.07     34.00 o 
   1   1   4      934.39      913.57      9.18 o 
   2   1   4     3759.07     3689.27     28.66 o 
   3   1   4      456.04      439.35      5.32 o 
   4   1   4      755.34      741.89      7.13 o 
   5   1   4      403.57      388.32      4.65 o 
   6   1   4      463.17      459.59      5.12 o 
   7   1   4      517.47      528.32      5.78 o 
   8   1   4      254.01      261.76      4.03 o 
   9   1   4      428.26      445.90      5.58 o 
  10   1   4      122.77      125.46      3.22 o 
  11   1   4      246.43      250.11      4.41 o 
  12   1   4       77.30       78.48      3.30 o 
  13   1   4       67.59       69.55      3.58 o 
  14   1   4       34.32       27.25      3.22 o 
  15   1   4      100.74       97.87      5.60 o 
  16   1   4      340.84      347.68      8.77 o 
  17   1   4      114.82      119.65      6.16 o 
  18   1   4      105.35      100.68      7.32 o 
  19   1   4       24.26       15.13      4.24 o 
  20   1   4       68.21       70.05      8.56 o 
  21   1   4       40.50       41.47      5.86 o 
  22   1   4        5.68        5.08      4.42 o 
  23   1   4        4.49        3.48      4.67 o 
   0   2   4       28.56       31.90      3.43 o 
   1   2   4      242.15      246.36      4.12 o 
   2   2   4      102.29      106.76      2.58 o 
   3   2   4      861.76      868.54      8.39 o 
   4   2   4     1287.03     1272.60     10.64 o 
   5   2   4     1220.40     1222.40     10.52 o 
   6   2   4     1397.70     1361.60     11.12 o 
   7   2   4      824.71      824.14      9.15 o 
   8   2   4      287.53      268.83      4.88 o 
   9   2   4      630.65      631.69      8.07 o 
  10   2   4      203.64      203.34      5.43 o 
  11   2   4      118.97      117.65      5.25 o 
  12   2   4      110.02      121.26      6.59 o 
  13   2   4        8.63        1.20      2.56 o 
  14   2   4       91.44       92.32      5.80 o 
  15   2   4       82.00       83.03      5.90 o 
  16   2   4       46.65       44.11      6.97 o 
  17   2   4        6.11        0.88      3.46 o 
  18   2   4       31.52       30.96      4.34 o 
  19   2   4        2.05       -0.67      3.83 o 
  20   2   4       18.45       23.10      5.10 o 
  21   2   4       26.40       22.27      5.98 o 
  22   2   4        9.77        1.56      5.20 o 
   0   3   4       10.37       13.65      1.59 o 
   1   3   4        7.22        9.17      1.27 o 
   2   3   4      112.97      120.28      3.14 o 
   3   3   4      214.48      225.66      5.10 o 
   4   3   4      197.00      200.81      4.14 o 
   5   3   4      122.37      126.21      3.91 o 
   6   3   4       11.84       12.78      2.02 o 
   7   3   4       14.72       15.96      1.95 o 
   8   3   4       22.01       20.93      3.49 o 
   9   3   4      128.65      139.82      5.40 o 
  10   3   4       45.01       49.98      5.59 o 
  11   3   4       37.19       49.63      4.63 o 
  12   3   4       99.14       92.79      6.06 o 
  13   3   4      101.33      107.75      6.62 o 
  14   3   4       10.72       11.87      3.56 o 
  15   3   4       21.06       21.92      4.30 o 
  16   3   4       25.87       23.39      5.19 o 
  17   3   4       13.86       14.65      5.35 o 
  18   3   4        1.72        2.00      4.65 o 
  19   3   4       36.03       32.94      7.05 o 
  20   3   4        4.83        1.32      4.33 o 
  21   3   4        8.03        6.49      5.00 o 
   0   4   4      125.48      107.22      6.91 o 
   1   4   4        1.33       -0.19      1.63 o 
   2   4   4      172.86      173.11      5.38 o 
   3   4   4        8.39        8.16      1.89 o 
   4   4   4       72.09       72.25      3.52 o 
   5   4   4       22.40       21.46      2.76 o 
   6   4   4       52.55       54.18      3.60 o 
   7   4   4       56.09       64.68      4.18 o 
   8   4   4       27.22       28.15      3.57 o 
   9   4   4       19.08       18.74      3.37 o 
  10   4   4       44.43       42.21      4.69 o 
  11   4   4        1.10        6.10      3.25 o 
  12   4   4        7.06        9.01      3.41 o 
  13   4   4       19.03       21.99      5.23 o 
  14   4   4        6.57        4.48      3.50 o 
  15   4   4        4.75        0.28      3.55 o 
  16   4   4        2.27       -2.96      3.65 o 
  17   4   4        0.14       -4.11      3.72 o 
  18   4   4        1.48        6.74      4.36 o 
   0   5   4      116.07      124.66     10.91 o 
   1   5   4      167.22      171.30      8.59 o 
   2   5   4        0.81        0.10      2.17 o 
   3   5   4       20.23       12.23      3.16 o 
   4   5   4        3.80        2.01      2.91 o 
   5   5   4       68.30       66.61      5.73 o 
   6   5   4        8.99        5.54      2.82 o 
   7   5   4       76.97       69.78      6.01 o 
   8   5   4        7.19        3.89      3.07 o 
   9   5   4        1.67        6.98      3.16 o 
  10   5   4        4.25        4.06      3.33 o 
  11   5   4        5.87       -0.25      3.41 o 
  12   5   4        2.46        3.56      4.09 o 
  13   5   4        3.01        6.64      3.81 o 
  14   5   4        5.37       11.68      4.38 o 
  15   5   4        4.41       -3.80      3.74 o 
   0   6   4       52.92       45.85     14.28 o 
   1   6   4       51.11       49.96      6.44 o 
   2   6   4        4.85        0.71      3.93 o 
   3   6   4       15.51       13.61      4.70 o 
   4   6   4        2.64        2.37      4.36 o 
   5   6   4       12.25        8.99      3.60 o 
   6   6   4        4.48       -0.52      3.64 o 
   7   6   4        1.80        3.25      3.68 o 
   8   6   4        0.72        2.75      3.92 o 
   9   6   4        4.75        6.87      4.10 o 
  10   6   4        2.84        7.99      4.78 o 
   2   0   5     1577.67     1515.53     17.72 o 
   4   0   5       65.00       70.09      2.82 o 
   6   0   5     1356.74     1324.77     15.12 o 
   8   0   5      782.15      797.15     11.17 o 
  10   0   5      104.59      107.77      6.63 o 
  12   0   5      101.82      106.94      4.86 o 
  14   0   5       49.45       47.57      4.25 o 
  16   0   5       27.98       27.02      4.30 o 
  18   0   5       76.01       76.24      7.84 o 
  20   0   5       15.18        8.72      5.47 o 
  22   0   5       54.06       31.06      9.08 o 
   1   1   5      438.69      428.89      5.80 o 
   2   1   5      967.79      949.11     10.00 o 
   3   1   5       73.45       67.81      3.93 o 
   4   1   5      139.74      133.96      3.29 o 
   5   1   5      593.84      637.13      6.56 o 
   6   1   5       80.04       82.92      2.23 o 
   7   1   5      858.22      902.05      8.41 o 
   8   1   5      905.23      886.28      8.54 o 
   9   1   5      401.07      405.13      5.46 o 
  10   1   5      319.89      319.28      4.93 o 
  11   1   5        5.94        8.36      1.82 o 
  12   1   5      214.80      203.89      4.77 o 
  13   1   5       31.86       35.54      2.76 o 
  14   1   5       48.99       51.55      3.40 o 
  15   1   5        2.90       -1.20      1.89 o 
  16   1   5       12.04       11.15      3.02 o 
  17   1   5      103.70      102.67      5.88 o 
  18   1   5        1.60        3.88      3.56 o 
  19   1   5       36.95       35.29      5.06 o 
  20   1   5       11.94        5.48      4.84 o 
  21   1   5        7.58       11.30      5.01 o 
  22   1   5        7.20        7.78      5.23 o 
   1   2   5       72.02       74.41      3.27 o 
   2   2   5      674.17      699.50      8.53 o 
   3   2   5      719.65      735.50      8.21 o 
   4   2   5      197.69      204.34      3.95 o 
   5   2   5      463.59      490.61      6.75 o 
   6   2   5       40.06       40.19      2.82 o 
   7   2   5      373.91      371.23      7.61 o 
   8   2   5      559.13      567.12      7.52 o 
   9   2   5      234.07      236.08      5.23 o 
  10   2   5      169.80      176.44      4.85 o 
  11   2   5       26.94       27.65      3.82 o 
  12   2   5        2.20        5.52      2.87 o 
  13   2   5      121.67      114.44      5.45 o 
  14   2   5       84.75       89.25      6.39 o 
  15   2   5      219.57      204.86      8.39 o 
  16   2   5       23.70       21.75      4.08 o 
  17   2   5        8.96       12.25      3.84 o 
  18   2   5       10.78       12.03      3.99 o 
  19   2   5       44.91       41.94      5.64 o 
  20   2   5        1.46        1.99      3.86 o 
  21   2   5        1.60       -0.88      5.06 o 
  22   2   5        2.87        1.99      5.37 o 
   1   3   5       20.28       23.60      1.87 o 
   2   3   5      196.22      196.49      4.03 o 
   3   3   5      167.47      166.62      3.85 o 
   4   3   5       57.24       53.44      3.48 o 
   5   3   5       14.95       14.47      1.63 o 
   6   3   5       45.30       46.98      3.18 o 
   7   3   5       18.30       21.94      2.29 o 
   8   3   5       23.09       19.56      2.42 o 
   9   3   5       62.81       60.75      4.16 o 
  10   3   5       47.45       42.62      3.84 o 
  11   3   5       49.96       50.66      5.26 o 
  12   3   5       36.34       34.53      3.98 o 
  13   3   5      143.17      131.29      6.64 o 
  14   3   5       11.78       14.56      3.62 o 
  15   3   5      127.92      130.67      7.91 o 
  16   3   5       76.83       74.86      6.54 o 
  17   3   5       15.89       14.70      4.39 o 
  18   3   5        2.97        1.20      3.95 o 
  19   3   5        6.23        3.63      4.14 o 
  20   3   5        9.46       10.37      5.00 o 
   1   4   5       17.60       17.07      2.59 o 
   2   4   5        0.26       -2.90      1.93 o 
   3   4   5       28.85       24.45      3.15 o 
   4   4   5        1.45        2.45      2.11 o 
   5   4   5       35.38       46.46      3.90 o 
   6   4   5       38.95       45.46      4.47 o 
   7   4   5       19.05       21.30      2.97 o 
   8   4   5       87.64       88.38      5.00 o 
   9   4   5        8.23        7.13      2.79 o 
  10   4   5       31.73       32.04      3.59 o 
  11   4   5       31.66       38.54      6.81 o 
  12   4   5       40.05       32.45      4.28 o 
  13   4   5       24.50        8.51      4.10 o 
  14   4   5        5.49        2.22      3.27 o 
  15   4   5       45.55       48.49      5.54 o 
  16   4   5        2.65        5.46      3.60 o 
  17   4   5       18.93       19.89      6.24 o 
  18   4   5        1.96       -0.38      4.52 o 
   1   5   5        6.02        3.01      3.39 o 
   2   5   5       44.25       46.88      4.94 o 
   3   5   5       38.45       37.94      4.86 o 
   4   5   5       25.53       21.23      4.48 o 
   5   5   5       67.98       65.48      6.63 o 
   6   5   5        2.50        3.27      2.94 o 
   7   5   5       32.58       24.31      3.88 o 
   8   5   5       11.86        9.49      3.27 o 
   9   5   5        1.51        4.23      3.20 o 
  10   5   5        1.68       -1.31      3.01 o 
  11   5   5        4.54        4.09      3.82 o 
  12   5   5        2.14        1.47      3.82 o 
  13   5   5        1.25        5.85      4.13 o 
  14   5   5       10.18        8.40      4.46 o 
  15   5   5        0.88        3.27      4.61 o 
   1   6   5        7.12        8.41      6.22 o 
   2   6   5       20.47       22.96      5.27 o 
   3   6   5        5.98        4.70      4.15 o 
   4   6   5        1.16        1.23      4.48 o 
   5   6   5        0.07       -0.89      3.71 o 
   6   6   5        0.08        1.60      3.45 o 
   7   6   5        0.49       -0.85      3.64 o 
   8   6   5        1.74        8.12      4.06 o 
   9   6   5        4.32        5.33      4.30 o 
   0   0   6     1234.65     1178.74     28.51 o 
   2   0   6       77.32       73.39      3.25 o 
   4   0   6      893.80      905.70     11.15 o 
   6   0   6     1025.94     1073.73     13.36 o 
   8   0   6       77.33       84.54      3.81 o 
  10   0   6      543.11      553.63      9.71 o 
  12   0   6       66.16       77.29      4.46 o 
  14   0   6      212.97      208.69      7.32 o 
  16   0   6       28.60       24.78      4.26 o 
  18   0   6      102.71      102.46      8.79 o 
  20   0   6       87.72       84.79      8.96 o 
  22   0   6       42.70       35.41      9.08 o 
   0   1   6     1364.56     1329.76     16.51 o 
   1   1   6      744.09      784.61      8.96 o 
   2   1   6     2576.58     2488.24     21.40 o 
   3   1   6      339.22      329.03      5.52 o 
   4   1   6        5.85       10.27      1.67 o 
   5   1   6      569.18      547.85      5.86 o 
   6   1   6      755.01      757.42      7.17 o 
   7   1   6      394.34      378.52      5.03 o 
   8   1   6      236.04      225.17      3.98 o 
   9   1   6      409.89      415.01      5.70 o 
  10   1   6      191.12      192.16      5.38 o 
  11   1   6       36.18       37.87      2.52 o 
  12   1   6       22.24       25.56      2.31 o 
  13   1   6       15.91       13.18      2.07 o 
  14   1   6       33.61       35.68      2.79 o 
  15   1   6        4.89       11.21      2.28 o 
  16   1   6       11.75       12.95      3.13 o 
  17   1   6        4.43        2.30      2.60 o 
  18   1   6      105.06      100.06      8.97 o 
  19   1   6        5.82       11.65      4.41 o 
  20   1   6       14.73       11.72      5.06 o 
  21   1   6        6.76       -0.83      4.33 o 
  22   1   6        6.77        2.27      4.91 o 
   0   2   6      740.71      742.72     11.50 o 
   1   2   6      727.30      721.75      7.98 o 
   2   2   6      144.68      144.31      5.17 o 
   3   2   6      276.82      281.35      6.86 o 
   4   2   6      109.45      116.01      4.60 o 
   5   2   6       88.44       87.85      2.77 o 
   6   2   6      430.69      409.80      6.69 o 
   7   2   6       48.36       48.71      3.40 o 
   8   2   6      636.54      647.34      8.43 o 
   9   2   6       29.22       28.95      2.76 o 
  10   2   6       55.94       57.73      3.69 o 
  11   2   6      126.78      121.08      4.93 o 
  12   2   6        5.46        7.48      2.44 o 
  13   2   6       41.31       43.70      4.00 o 
  14   2   6        3.24        5.76      3.16 o 
  15   2   6       55.90       58.51      5.32 o 
  16   2   6       13.24       15.99      3.98 o 
  17   2   6       22.89       16.86      4.27 o 
  18   2   6       52.91       54.82      5.88 o 
  19   2   6       11.87       14.41      4.55 o 
  20   2   6       13.94       15.10      4.71 o 
  21   2   6        5.38       -4.40      4.91 o 
   0   3   6      656.09      677.61     19.41 o 
   1   3   6       42.61       45.62      3.76 o 
   2   3   6       19.23       16.89      2.20 o 
   3   3   6       24.98       29.57      4.08 o 
   4   3   6       10.20        9.40      2.32 o 
   5   3   6       33.97       34.41      3.05 o 
   6   3   6       30.50       30.24      2.73 o 
   7   3   6       25.86       28.71      2.74 o 
   8   3   6       42.66       38.08      3.10 o 
   9   3   6      324.08      329.63      7.99 o 
  10   3   6      252.08      246.15      8.56 o 
  11   3   6      164.44      163.28      7.90 o 
  12   3   6       47.88       36.34      4.71 o 
  13   3   6       39.71       36.75      4.79 o 
  14   3   6       29.92       26.56      4.65 o 
  15   3   6        1.67        6.70      3.75 o 
  16   3   6       10.31        8.17      5.68 o 
  17   3   6        4.53        6.32      4.01 o 
  18   3   6        6.90        5.76      5.07 o 
  19   3   6       11.46        8.68      4.48 o 
  20   3   6        7.42        8.72      4.84 o 
   0   4   6       23.93       18.01      5.11 o 
   1   4   6        6.73        6.41      2.83 o 
   2   4   6       33.76       40.11      4.81 o 
   3   4   6       13.51       21.29      3.74 o 
   4   4   6       40.85       35.97      3.94 o 
   5   4   6      147.87      154.51      8.23 o 
   6   4   6        4.81        2.68      2.30 o 
   7   4   6      101.07       99.44      5.94 o 
   8   4   6        8.51        9.37      3.06 o 
   9   4   6        3.72        6.99      2.91 o 
  10   4   6       69.61       59.22      6.67 o 
  11   4   6        4.47        3.68      3.05 o 
  12   4   6        5.24       10.01      3.53 o 
  13   4   6        5.38        4.89      3.47 o 
  14   4   6       12.39       10.33      4.44 o 
  15   4   6       11.79        1.34      4.32 o 
  16   4   6       32.92       40.24      6.03 o 
  17   4   6        1.10        3.44      4.57 o 
   0   5   6        6.03       -2.29      4.45 o 
   1   5   6       55.84       49.14      5.77 o 
   2   5   6        9.09        4.20      3.39 o 
   3   5   6       54.33       48.06      6.76 o 
   4   5   6        2.00        2.62      3.53 o 
   5   5   6       10.88        3.64      3.87 o 
   6   5   6       15.46        6.22      3.56 o 
   7   5   6       47.27       39.81      5.12 o 
   8   5   6       10.72       13.83      4.23 o 
   9   5   6       12.31       18.72      4.59 o 
  10   5   6        6.63        8.85      4.03 o 
  11   5   6        1.52       -1.38      3.90 o 
  12   5   6        4.24        5.60      6.05 o 
  13   5   6        2.81       -0.68      4.67 o 
  14   5   6        3.15        0.86      4.69 o 
   0   6   6        3.24       -3.10      5.35 o 
   1   6   6        1.33        6.28      4.57 o 
   2   6   6        0.34       -2.20      4.22 o 
   3   6   6        4.06        6.82      4.80 o 
   4   6   6        4.45        8.66      4.78 o 
   5   6   6        7.57        6.61      5.03 o 
   6   6   6        0.75       -1.32      3.43 o 
   7   6   6        5.39       -0.51      3.49 o 
   8   6   6        0.92        4.10      3.80 o 
   2   0   7      622.76      663.77     10.60 o 
   4   0   7      516.99      529.95      8.33 o 
   6   0   7      814.24      783.64     11.12 o 
   8   0   7      173.89      166.61      5.18 o 
  10   0   7       70.71       77.72      8.51 o 
  12   0   7      350.68      343.75     13.98 o 
  14   0   7      264.88      254.78      7.56 o 
  16   0   7       89.15      109.00      7.12 o 
  18   0   7       79.70       76.79      9.60 o 
  20   0   7        5.88        7.81      6.34 o 
  22   0   7       17.76       12.91     11.58 o 
   1   1   7      112.06      121.53      5.32 o 
   2   1   7      988.93      967.25     12.14 o 
   3   1   7      211.09      200.83      4.73 o 
   4   1   7      287.74      293.87      6.46 o 
   5   1   7      261.66      274.30      3.71 o 
   6   1   7      788.15      790.75      7.58 o 
   7   1   7       50.91       52.52      2.47 o 
   8   1   7      124.08      126.05      4.26 o 
   9   1   7      202.83      206.88      4.57 o 
  10   1   7      157.49      161.95      4.26 o 
  11   1   7       71.61       73.54      3.31 o 
  12   1   7       44.78       43.49      3.39 o 
  13   1   7       85.00       85.64      5.14 o 
  14   1   7       22.03       19.31      3.10 o 
  15   1   7       37.24       24.23      4.25 o 
  16   1   7      115.86      118.55      6.61 o 
  17   1   7       13.44       14.60      3.33 o 
  18   1   7       32.96       32.07      4.81 o 
  19   1   7       45.93       38.54      6.51 o 
  20   1   7        2.49       -1.44      4.37 o 
  21   1   7       18.70       18.18      5.84 o 
   1   2   7       21.33       21.26      2.02 o 
   2   2   7       79.77       71.62      3.24 o 
   3   2   7      180.56      180.21      4.75 o 
   4   2   7      108.92      109.19      4.04 o 
   5   2   7      476.64      456.54      7.20 o 
   6   2   7       87.75       93.82      3.40 o 
   7   2   7       75.38       83.87      3.49 o 
   8   2   7       38.39       39.02      2.66 o 
   9   2   7       68.77       70.75      4.38 o 
  10   2   7      105.25       94.58      4.61 o 
  11   2   7      555.47      567.12     12.40 o 
  12   2   7       88.47       86.23      4.82 o 
  13   2   7      136.35      136.62      6.48 o 
  14   2   7      115.27      109.05      6.17 o 
  15   2   7       51.78       49.12      4.77 o 
  16   2   7       10.69        8.11      3.27 o 
  17   2   7       12.51        9.51      4.00 o 
  18   2   7        7.93       11.31      4.05 o 
  19   2   7       14.65       12.30      4.50 o 
  20   2   7        0.95        4.87      4.76 o 
  21   2   7       20.99       16.97      5.62 o 
   1   3   7      149.61      164.54      5.89 o 
   2   3   7        3.16        4.18      1.98 o 
   3   3   7       70.38       84.03      6.29 o 
   4   3   7       67.58       73.44      3.91 o 
   5   3   7        2.69        7.87      1.81 o 
   6   3   7       58.98       62.95      3.94 o 
   7   3   7      103.02       98.95      4.57 o 
   8   3   7       15.95       13.51      2.63 o 
   9   3   7       57.30       59.91      4.01 o 
  10   3   7      151.83      157.33      6.59 o 
  11   3   7        7.82        4.96      3.01 o 
  12   3   7       11.86       12.27      3.17 o 
  13   3   7      144.35      137.26      7.72 o 
  14   3   7       48.98       43.06      5.24 o 
  15   3   7       12.28        8.64      4.74 o 
  16   3   7       17.26       19.87      4.86 o 
  17   3   7       15.86       10.72      4.53 o 
  18   3   7        3.26        2.00      4.24 o 
  19   3   7        9.29        7.49      4.73 o 
   1   4   7      126.41      122.94      5.96 o 
   2   4   7      113.87      126.24      5.95 o 
   3   4   7      205.55      219.63      8.45 o 
   4   4   7       58.37       57.61      5.28 o 
   5   4   7        9.28        8.66      2.84 o 
   6   4   7       26.96       24.12      5.50 o 
   7   4   7       16.62       17.80      3.83 o 
   8   4   7      120.25      129.88      7.81 o 
   9   4   7       18.71       13.76      3.74 o 
  10   4   7       33.71       38.80      4.82 o 
  11   4   7       20.26       25.60      4.76 o 
  12   4   7        1.00        5.13      3.96 o 
  13   4   7        0.61       -1.28      3.87 o 
  14   4   7        8.25       17.84      4.75 o 
  15   4   7        4.61        9.59      4.56 o 
  16   4   7        1.40       -1.84      4.16 o 
  17   4   7        0.38        1.44      4.61 o 
   1   5   7        0.67        0.87      3.45 o 
   2   5   7        7.83        9.14      3.94 o 
   3   5   7        2.48        2.80      3.13 o 
   4   5   7        0.01        1.43      3.74 o 
   5   5   7       11.32       14.34      4.34 o 
   6   5   7        7.73        4.04      4.08 o 
   7   5   7       69.95       67.42      8.32 o 
   8   5   7       13.46       19.11      4.51 o 
   9   5   7       29.17       30.59      5.15 o 
  10   5   7        4.87        0.84      3.81 o 
  11   5   7        4.18        9.14      4.38 o 
  12   5   7        6.41        6.67      4.66 o 
  13   5   7        0.33       -3.06      5.17 o 
   1   6   7        6.65        2.93      4.47 o 
   2   6   7       10.42       11.29      5.00 o 
   3   6   7        4.13       -0.98      4.18 o 
   4   6   7        3.75        2.91      4.45 o 
   5   6   7        2.32        1.16      4.67 o 
   6   6   7        1.20        0.68      3.70 o 
   7   6   7        0.80        1.51      4.03 o 
   0   0   8     1494.70     1511.22     27.76 o 
   2   0   8      200.70      196.71      5.61 o 
   4   0   8      542.48      576.00      9.16 o 
   6   0   8       71.21       69.18      3.62 o 
   8   0   8      159.94      151.84      5.23 o 
  10   0   8      242.48      229.00      6.65 o 
  12   0   8      180.67      176.58      6.44 o 
  14   0   8       14.20        9.67      3.21 o 
  16   0   8        8.28        8.93      4.10 o 
  18   0   8       31.81       49.07      9.00 o 
  20   0   8       44.02       47.62     13.43 o 
   0   1   8      149.17      156.20      4.75 o 
   1   1   8      123.71      124.58      3.71 o 
   2   1   8      384.83      382.17      8.89 o 
   3   1   8      705.93      730.57      9.65 o 
   4   1   8      321.69      332.26      5.88 o 
   5   1   8       56.40       56.91      3.09 o 
   6   1   8       39.66       38.72      2.16 o 
   7   1   8       86.91       83.27      3.36 o 
   8   1   8        4.61        7.22      1.75 o 
   9   1   8       13.53       13.20      2.01 o 
  10   1   8      217.92      223.70      5.55 o 
  11   1   8       11.67       14.15      2.49 o 
  12   1   8      162.80      165.20      5.75 o 
  13   1   8       66.47       62.40      4.15 o 
  14   1   8      237.01      236.13      7.12 o 
  15   1   8       51.45       54.33      6.27 o 
  16   1   8        5.11        5.06      3.81 o 
  17   1   8       38.31       30.87      6.63 o 
  18   1   8       30.36       26.25      4.93 o 
  19   1   8        5.58        2.90      5.32 o 
  20   1   8        7.16       11.17      5.80 o 
  21   1   8        2.64        8.63      5.67 o 
   0   2   8       84.81       84.67     15.24 o 
   1   2   8       88.16       87.45      4.39 o 
   2   2   8      205.32      200.04      8.93 o 
   3   2   8       41.49       48.18      5.21 o 
   4   2   8      139.03      145.63      4.77 o 
   5   2   8      150.07      172.32      5.17 o 
   6   2   8       47.32       50.02      4.00 o 
   7   2   8       58.28       59.03      3.26 o 
   8   2   8        0.86        2.01      1.56 o 
   9   2   8       66.39       68.69      3.93 o 
  10   2   8      113.88      120.39      5.27 o 
  11   2   8       32.00       33.20      3.43 o 
  12   2   8      103.27       87.65      5.05 o 
  13   2   8       49.65       47.48      4.50 o 
  14   2   8       47.89       53.66      4.88 o 
  15   2   8       22.10       21.72      3.89 o 
  16   2   8        6.73        6.30      3.32 o 
  17   2   8       18.81       14.72      3.84 o 
  18   2   8        8.57        5.43      3.96 o 
  19   2   8        3.63        5.50      4.01 o 
  20   2   8        0.81        4.29      8.27 o 
   0   3   8      188.32      196.96      9.36 o 
   1   3   8       73.11       67.07      4.43 o 
   2   3   8       17.68       15.40      2.68 o 
   3   3   8       12.78        7.50      3.86 o 
   4   3   8       26.98       34.56      3.43 o 
   5   3   8       40.63       38.16      3.29 o 
   6   3   8      147.07      145.63      6.28 o 
   7   3   8        0.72       -0.30      2.14 o 
   8   3   8       17.24       17.60      2.77 o 
   9   3   8       86.08       93.22      4.85 o 
  10   3   8        9.44        6.08      2.84 o 
  11   3   8       32.82       35.40      4.35 o 
  12   3   8      136.45      138.30     10.45 o 
  13   3   8        0.58        2.32      3.00 o 
  14   3   8       14.60       14.02      3.82 o 
  15   3   8       28.24       19.67      4.38 o 
  16   3   8       14.07       11.42      4.48 o 
  17   3   8        3.74        8.64      4.36 o 
  18   3   8        1.85        0.74      4.16 o 
   0   4   8       38.68       44.43      5.67 o 
   1   4   8       75.16       78.10      5.70 o 
   2   4   8       49.72       45.09      4.21 o 
   3   4   8       17.74       13.81      3.41 o 
   4   4   8       42.59       47.30      4.80 o 
   5   4   8       50.71       41.24      4.24 o 
   6   4   8       56.16       48.23      4.50 o 
   7   4   8       43.45       36.30      4.15 o 
   8   4   8       30.28       29.86      4.46 o 
   9   4   8       15.41        8.99      3.58 o 
  10   4   8       27.31       22.04      4.77 o 
  11   4   8        2.59        3.95      4.19 o 
  12   4   8        9.02        7.70      5.13 o 
  13   4   8       29.45       17.70      5.23 o 
  14   4   8       17.81       17.15      5.69 o 
  15   4   8        2.76        9.33      5.47 o 
  16   4   8       10.65        6.18      6.79 o 
   0   5   8        1.35        4.12      4.67 o 
   1   5   8       11.49       11.35      4.00 o 
   2   5   8        0.43       -2.86      3.21 o 
   3   5   8        1.41       -0.48      2.92 o 
   4   5   8       11.16       10.76      3.95 o 
   5   5   8        1.43        1.34      3.68 o 
   6   5   8       11.37        9.35      6.76 o 
   7   5   8       12.58       13.85      4.26 o 
   8   5   8        1.01        2.56      3.61 o 
   9   5   8       14.14        9.71      4.37 o 
  10   5   8        0.27       -2.60      4.09 o 
  11   5   8        2.20        4.27      4.41 o 
  12   5   8        1.26       -2.09      4.52 o 
   0   6   8        3.22       -2.10      6.25 o 
   1   6   8       12.29       11.83      5.24 o 
   2   6   8        2.54       -1.18      4.36 o 
   3   6   8        1.11        1.84      4.56 o 
   4   6   8        0.12        5.13      4.57 o 
   2   0   9      213.77      221.54      6.30 o 
   4   0   9      398.12      387.28     10.50 o 
   6   0   9      245.57      248.05      6.22 o 
   8   0   9      327.29      341.16      9.00 o 
  10   0   9       10.25       10.18      3.99 o 
  12   0   9      302.31      326.05     11.07 o 
  14   0   9       65.12       56.08      6.11 o 
  16   0   9       37.28       40.38      7.77 o 
  18   0   9        0.67        3.11      5.51 o 
  20   0   9        3.52        8.29      9.12 o 
   1   1   9       57.09       62.55      4.79 o 
   2   1   9       31.04       34.36      2.60 o 
   3   1   9      190.27      197.97      5.04 o 
   4   1   9       11.71       10.81      1.99 o 
   5   1   9        7.81        9.40      2.64 o 
   6   1   9      296.42      302.20      5.65 o 
   7   1   9      376.16      381.54      7.80 o 
   8   1   9      174.62      170.55      6.36 o 
   9   1   9      192.52      194.52      5.39 o 
  10   1   9        5.43        4.89      1.95 o 
  11   1   9      120.98      114.63      7.20 o 
  12   1   9       12.18       13.48      2.59 o 
  13   1   9       35.22       31.53      4.16 o 
  14   1   9       37.41       29.59      3.45 o 
  15   1   9       22.01       24.76      3.72 o 
  16   1   9       11.41        7.16      3.51 o 
  17   1   9        1.69        2.49      5.84 o 
  18   1   9       11.92       12.85      4.50 o 
  19   1   9       17.71       19.87      5.28 o 
  20   1   9        5.12        7.19      4.64 o 
   1   2   9       29.32       27.36      3.36 o 
   2   2   9       46.29       47.88      3.77 o 
   3   2   9       58.03       64.15      4.16 o 
   4   2   9       79.33       84.79      4.65 o 
   5   2   9       42.53       44.29      3.65 o 
   6   2   9       58.80       68.24      4.03 o 
   7   2   9       10.77       12.73      2.74 o 
   8   2   9      137.62      143.96      5.23 o 
   9   2   9      106.42      106.68      4.77 o 
  10   2   9       86.36       80.58      4.96 o 
  11   2   9       57.10       55.45      4.21 o 
  12   2   9      108.25      108.65      5.55 o 
  13   2   9       33.82       22.20      3.81 o 
  14   2   9        8.70        8.90      3.37 o 
  15   2   9        1.67        2.53      3.17 o 
  16   2   9        5.34        6.46      3.49 o 
  17   2   9        1.28        2.43      3.24 o 
  18   2   9        6.06        5.67      4.26 o 
  19   2   9        0.95       -0.85      4.02 o 
   1   3   9       92.05      100.20      6.52 o 
   2   3   9      280.24      270.53     13.76 o 
   3   3   9      133.01      120.85      5.77 o 
   4   3   9      124.54      133.05      6.07 o 
   5   3   9      108.52      101.33      5.05 o 
   6   3   9        3.48        2.96      2.73 o 
   7   3   9       33.19       29.72      3.29 o 
   8   3   9      149.29      156.16      6.57 o 
   9   3   9       68.67       62.93      4.76 o 
  10   3   9       42.70       43.74      4.87 o 
  11   3   9       76.13       62.81      6.06 o 
  12   3   9        0.12        1.88      3.45 o 
  13   3   9        4.37        6.06      3.92 o 
  14   3   9        1.90       -1.97      3.07 o 
  15   3   9       27.73       24.18      4.54 o 
  16   3   9        7.21        5.78      4.44 o 
  17   3   9        0.63       -3.23      4.14 o 
   1   4   9        9.43        5.39      2.79 o 
   2   4   9        1.12        2.99      2.73 o 
   3   4   9       46.82       49.13      9.02 o 
   4   4   9       71.44       75.44      6.04 o 
   5   4   9       19.07       15.90      4.29 o 
   6   4   9       89.89       80.13      5.90 o 
   7   4   9       12.95       12.52      3.34 o 
   8   4   9        5.00        9.06      3.37 o 
   9   4   9        2.10        2.48      3.27 o 
  10   4   9        2.46       -0.60      3.54 o 
  11   4   9        5.75       12.10      6.43 o 
  12   4   9       10.74        6.48      5.10 o 
  13   4   9       16.10       15.68      5.65 o 
  14   4   9       14.12       14.01      5.41 o 
  15   4   9        6.56        7.01      5.39 o 
   1   5   9        0.50       -3.07      3.47 o 
   2   5   9        6.98        8.55      4.25 o 
   3   5   9        0.78       -2.17      3.16 o 
   4   5   9        2.25        0.41      3.11 o 
   5   5   9        2.29        0.66      3.91 o 
   6   5   9        5.49        4.33      4.18 o 
   7   5   9        5.46        1.26      3.47 o 
   8   5   9        2.36        2.80      3.68 o 
   9   5   9        2.01        1.94      3.81 o 
  10   5   9        3.27        2.86      4.17 o 
  11   5   9        3.99        1.92      4.38 o 
   0   0  10     1381.39     1447.32     28.49 o 
   2   0  10      203.68      209.28      8.51 o 
   4   0  10      113.77      120.92      8.49 o 
   6   0  10       65.99       73.50      4.89 o 
   8   0  10       97.13      101.47      7.04 o 
  10   0  10      173.95      162.62      7.28 o 
  12   0  10      207.42      219.75     10.51 o 
  14   0  10      123.34      139.24     11.74 o 
  16   0  10       38.66       48.36      8.58 o 
  18   0  10       43.33       22.01     11.64 o 
   0   1  10       18.84       14.96      3.47 o 
   1   1  10       10.61        8.38      2.10 o 
   2   1  10      130.99      135.76      5.36 o 
   3   1  10       38.95       39.78      3.43 o 
   4   1  10       47.49       42.71      3.93 o 
   5   1  10        3.79        4.23      1.94 o 
   6   1  10      215.31      220.97      5.18 o 
   7   1  10       39.14       44.28      2.94 o 
   8   1  10       41.64       44.03      3.20 o 
   9   1  10      113.94      125.38      4.76 o 
  10   1  10       93.63       89.33      4.75 o 
  11   1  10       88.36       83.20      5.14 o 
  12   1  10        7.55        8.39      2.69 o 
  13   1  10        6.90        2.63      2.69 o 
  14   1  10       44.43       49.79      4.72 o 
  15   1  10       19.39       16.14      3.51 o 
  16   1  10        7.70        6.83      3.78 o 
  17   1  10       23.11       25.66      5.33 o 
  18   1  10        0.23       -0.88      4.15 o 
  19   1  10        9.52        7.58      4.54 o 
   0   2  10       30.95       34.09      4.72 o 
   1   2  10        4.35        4.31      2.27 o 
   2   2  10       82.57       86.64      4.86 o 
   3   2  10       46.54       45.99      3.88 o 
   4   2  10      113.48      119.80      5.57 o 
   5   2  10      110.31      107.02      5.40 o 
   6   2  10       32.08       28.47      3.07 o 
   7   2  10      421.99      405.87      8.57 o 
   8   2  10       41.31       42.70      4.41 o 
   9   2  10       89.63       94.81      5.27 o 
  10   2  10      157.44      169.98      7.88 o 
  11   2  10       59.34       54.85      4.39 o 
  12   2  10       17.18       13.97      3.00 o 
  13   2  10        1.61        1.63      3.09 o 
  14   2  10        1.09        3.57      3.27 o 
  15   2  10       35.16       42.73      5.06 o 
  16   2  10        6.17        5.09      3.83 o 
  17   2  10        3.03        6.09      3.96 o 
  18   2  10        4.00        7.29      4.22 o 
   0   3  10      262.62      233.71     11.53 o 
   1   3  10       40.94       40.42      4.00 o 
   2   3  10       41.76       46.36      4.21 o 
   3   3  10       33.19       33.07      4.91 o 
   4   3  10       66.83       72.76      6.48 o 
   5   3  10       15.07       18.60      4.01 o 
   6   3  10        2.20        1.11      2.54 o 
   7   3  10        3.68        0.94      2.33 o 
   8   3  10       39.35       35.29      4.04 o 
   9   3  10       45.46       46.11      4.35 o 
  10   3  10       34.36       25.90      4.59 o 
  11   3  10        7.86        5.38      3.95 o 
  12   3  10       11.87       10.74      4.14 o 
  13   3  10       24.20       24.63      4.88 o 
  14   3  10        0.84        3.39      4.23 o 
  15   3  10       16.97       21.37      5.11 o 
  16   3  10        5.71       11.71      4.68 o 
   0   4  10        1.52        1.82      3.89 o 
   1   4  10       24.52       28.35      5.27 o 
   2   4  10       50.34       47.34      4.64 o 
   3   4  10       29.71       28.59      6.69 o 
   4   4  10       45.88       51.89      5.34 o 
   5   4  10       16.13       11.65      3.46 o 
   6   4  10       17.48       14.80      3.70 o 
   7   4  10       11.71       10.64      3.17 o 
   8   4  10       12.48       12.31      3.82 o 
   9   4  10        0.72        0.15      3.36 o 
  10   4  10        2.51       -5.08      3.39 o 
  11   4  10        5.24        2.90      3.79 o 
  12   4  10       12.99       13.90      4.99 o 
  13   4  10        6.80        0.37      4.92 o 
  14   4  10        0.26       -4.56      5.18 o 
   0   5  10       21.69       22.86      7.49 o 
   1   5  10        1.05        2.65      3.74 o 
   2   5  10        4.66        3.66      3.84 o 
   3   5  10        3.25        4.06      3.69 o 
   4   5  10        9.14       -2.10      3.30 o 
   5   5  10       13.08        5.62      4.25 o 
   6   5  10        0.09        1.97      4.83 o 
   7   5  10        6.48        5.50      3.98 o 
   8   5  10        0.19        1.49      4.33 o 
   9   5  10        3.25        3.31      4.20 o 
   2   0  11      105.09      117.19     13.10 o 
   4   0  11      139.46      131.76      9.95 o 
   6   0  11      103.33      110.79      6.08 o 
   8   0  11       69.03       63.06      6.41 o 
  10   0  11      212.21      210.08     24.05 o 
  12   0  11        1.64        2.51      3.88 o 
  14   0  11       45.91       34.57      9.04 o 
  16   0  11        0.90        2.69      5.27 o 
  18   0  11        0.13       -1.39      7.82 o 
   1   1  11       36.36       40.03      3.47 o 
   2   1  11      136.00      139.44      6.31 o 
   3   1  11       49.30       41.60      4.14 o 
   4   1  11       20.67       22.63      2.98 o 
   5   1  11       95.09       95.71      5.50 o 
   6   1  11      126.05      121.00      8.28 o 
   7   1  11      103.89      113.05      5.63 o 
   8   1  11      115.25      125.06      7.71 o 
   9   1  11       18.31       19.06      3.10 o 
  10   1  11       44.17       47.36      4.75 o 
  11   1  11       19.51       25.30      3.57 o 
  12   1  11        6.09        2.81      2.94 o 
  13   1  11        0.64        6.34      2.95 o 
  14   1  11        3.85       -0.48      2.96 o 
  15   1  11        9.33        5.20      3.24 o 
  16   1  11        2.79        5.28      3.74 o 
  17   1  11        2.50        5.44      4.96 o 
  18   1  11        0.76        7.11      5.70 o 
   1   2  11        3.96        8.09      2.56 o 
   2   2  11      237.98      239.25      7.56 o 
   3   2  11      388.32      391.44      9.17 o 
   4   2  11       35.95       41.15      4.19 o 
   5   2  11       93.81       86.37      5.25 o 
   6   2  11       87.55       96.90      5.23 o 
   7   2  11      172.33      174.97      6.15 o 
   8   2  11       28.93       24.82      4.02 o 
   9   2  11       73.22       74.21      4.95 o 
  10   2  11       16.27       18.11      3.51 o 
  11   2  11       58.24       50.25      5.36 o 
  12   2  11       44.99       36.15      4.78 o 
  13   2  11       14.04       14.82      4.20 o 
  14   2  11       20.38       16.10      5.05 o 
  15   2  11        2.18        4.77      4.33 o 
  16   2  11        5.60        3.33      4.51 o 
  17   2  11        0.46        6.33      4.91 o 
   1   3  11       59.34       61.30      5.22 o 
   2   3  11       43.89       43.55      4.28 o 
   3   3  11       47.22       55.79      4.64 o 
   4   3  11        2.75        1.87      2.59 o 
   5   3  11       42.02       34.94      5.61 o 
   6   3  11       71.37       73.87      5.88 o 
   7   3  11        0.09        0.46      2.73 o 
   8   3  11       38.28       30.66      4.09 o 
   9   3  11       36.86       38.34      4.27 o 
  10   3  11       56.52       61.01      5.64 o 
  11   3  11       47.24       53.14      6.06 o 
  12   3  11        7.87        8.68      4.11 o 
  13   3  11        1.42       -3.65      3.83 o 
  14   3  11        9.27        3.60      4.42 o 
  15   3  11        0.72        2.77      4.48 o 
   1   4  11        6.74        3.41      3.75 o 
   2   4  11       17.31       13.98      3.50 o 
   3   4  11        4.02        5.96      3.70 o 
   4   4  11        3.36        8.84      3.72 o 
   5   4  11        3.11        2.80      3.19 o 
   6   4  11       18.41       15.42      3.77 o 
   7   4  11       15.79        7.35      3.13 o 
   8   4  11        2.27       -0.30      3.41 o 
   9   4  11        0.53       -4.16      3.53 o 
  10   4  11        8.09        8.34      4.02 o 
  11   4  11        8.33        6.46      4.39 o 
  12   4  11        0.01       -0.01      4.60 o 
   1   5  11        0.86        2.13      4.19 o 
   2   5  11        3.86       -0.73      3.61 o 
   3   5  11        0.74        0.02      3.92 o 
   4   5  11        2.21        6.39      3.37 o 
   5   5  11        4.48        1.16      4.09 o 
   6   5  11        3.45        2.97      4.37 o 
   7   5  11        6.39       11.00      4.81 o 
   0   0  12      131.90      136.48     15.59 o 
   2   0  12       29.76       29.41      6.15 o 
   4   0  12       98.21      121.48     10.52 o 
   6   0  12       36.66       40.80      6.96 o 
   8   0  12       54.09       67.34      8.83 o 
  10   0  12      181.12      182.88     10.34 o 
  12   0  12       28.86       31.85      7.19 o 
  14   0  12        8.47       -0.21      7.31 o 
  16   0  12        0.51        4.81      5.93 o 
   0   1  12        0.13        0.72      3.17 o 
   1   1  12       26.65       29.16      3.88 o 
   2   1  12        9.22        8.04      3.69 o 
   3   1  12       28.35       22.71      3.71 o 
   4   1  12       44.97       44.85      4.74 o 
   5   1  12      164.69      171.13      7.68 o 
   6   1  12      112.73      114.42      7.58 o 
   7   1  12       68.66       71.43      4.99 o 
   8   1  12      219.98      232.45      7.86 o 
   9   1  12       34.07       36.78      3.99 o 
  10   1  12       33.81       32.68      3.93 o 
  11   1  12       13.42        9.33      3.61 o 
  12   1  12       62.46       60.53      8.13 o 
  13   1  12        9.21        9.59      4.23 o 
  14   1  12       22.26       25.03      5.27 o 
  15   1  12        2.76        2.98      4.32 o 
  16   1  12        2.70       -1.29      6.37 o 
  17   1  12        2.35        4.30      5.21 o 
   0   2  12       11.97       19.19      4.75 o 
   1   2  12      127.96      127.75      6.26 o 
   2   2  12       14.12       14.44      3.07 o 
   3   2  12        8.07        6.31      2.76 o 
   4   2  12       71.96       72.75      5.15 o 
   5   2  12       10.15        6.81      2.95 o 
   6   2  12       26.13       19.29      3.06 o 
   7   2  12       29.35       26.64      3.94 o 
   8   2  12       43.28       55.09      6.19 o 
   9   2  12        6.89        9.56      3.69 o 
  10   2  12       17.87       17.66      5.51 o 
  11   2  12        1.96       -1.06      3.30 o 
  12   2  12       22.36       22.08      4.60 o 
  13   2  12        8.66       11.44      3.91 o 
  14   2  12       18.35        8.96      4.77 o 
  15   2  12        2.45        8.71      4.92 o 
  16   2  12       32.82       32.82      9.71 o 
   0   3  12       71.99       75.44      7.82 o 
   1   3  12       21.48       19.95      3.60 o 
   2   3  12       17.66       11.56      3.81 o 
   3   3  12        9.56        9.62      3.45 o 
   4   3  12       65.46       55.76      6.34 o 
   5   3  12       20.00       16.24      3.92 o 
   6   3  12       20.83       14.21      3.64 o 
   7   3  12       17.84       18.31      3.81 o 
   8   3  12        2.92        0.08      3.08 o 
   9   3  12       19.50       15.91      3.89 o 
  10   3  12        0.66        2.19      3.22 o 
  11   3  12       17.43       23.18      5.35 o 
  12   3  12       15.06       15.79      5.22 o 
  13   3  12        2.25        3.42      4.62 o 
  14   3  12        5.20        6.14      4.92 o 
   0   4  12        3.36        0.75      4.63 o 
   1   4  12        0.53        1.02      3.03 o 
   2   4  12       10.43        6.17      3.53 o 
   3   4  12        3.92        0.37      3.26 o 
   4   4  12        5.29        6.99      3.66 o 
   5   4  12       16.78       19.39      4.77 o 
   6   4  12        1.38        0.17      3.33 o 
   7   4  12        0.63        4.26      3.25 o 
   8   4  12        3.21        3.37      3.81 o 
   9   4  12        6.32        7.93      4.09 o 
  10   4  12        1.25       -3.35      3.87 o 
   0   5  12        4.71       -7.82      5.54 o 
   1   5  12        0.10        3.85      4.42 o 
   2   5  12        7.28        5.99      4.11 o 
   2   0  13      100.76       98.43     10.70 o 
   4   0  13      134.68      150.15     12.22 o 
   6   0  13       18.70       20.81     10.78 o 
   8   0  13       42.90       45.99      8.09 o 
  10   0  13       14.29       10.52      6.36 o 
  12   0  13       26.53       35.77      7.90 o 
  14   0  13       37.55       34.02      7.95 o 
  16   0  13        2.20        8.34      6.44 o 
   1   1  13        8.48        3.87      3.48 o 
   2   1  13        9.49        7.32      3.69 o 
   3   1  13        2.08        2.63      3.59 o 
   4   1  13       79.09       84.54      7.25 o 
   5   1  13        3.24        8.07      3.42 o 
   6   1  13        7.32        3.16      2.92 o 
   7   1  13       40.78       39.46      4.35 o 
   8   1  13       19.78       24.04      3.93 o 
   9   1  13       84.30       87.28      6.49 o 
  10   1  13       17.46       12.25      3.93 o 
  11   1  13       45.02       46.98      6.06 o 
  12   1  13        5.57        5.20      4.20 o 
  13   1  13       37.39       30.26      5.60 o 
  14   1  13        2.42        1.49      4.05 o 
  15   1  13        4.17        3.31      4.52 o 
   1   2  13        5.85        4.82      2.94 o 
   2   2  13        7.90        2.89      2.88 o 
   3   2  13       71.83       62.67      8.24 o 
   4   2  13        5.29        2.17      3.42 o 
   5   2  13      164.31      178.79     17.01 o 
   6   2  13       15.47       16.38      3.60 o 
   7   2  13       24.34       18.36      3.88 o 
   8   2  13        0.68        2.18      3.57 o 
   9   2  13      107.69      112.87      7.54 o 
  10   2  13        7.17        9.92      3.90 o 
  11   2  13        0.26        4.76      4.01 o 
  12   2  13       26.85       21.28      4.98 o 
  13   2  13        5.65        1.83      3.96 o 
  14   2  13        9.75       12.09      5.13 o 
   1   3  13        5.78        8.45      3.45 o 
   2   3  13       50.12       38.80      4.50 o 
   3   3  13       48.75       41.20      4.85 o 
   4   3  13        8.32        6.43      3.26 o 
   5   3  13       29.43       31.41      7.04 o 
   6   3  13       16.28       15.04      4.46 o 
   7   3  13       19.19       21.89      3.84 o 
   8   3  13       14.47       16.22      4.57 o 
   9   3  13       15.79       17.12      4.52 o 
  10   3  13        5.70        5.08      4.46 o 
  11   3  13        4.73        6.69      5.18 o 
  12   3  13        4.59       -0.67      4.85 o 
   1   4  13        1.77        3.04      3.45 o 
   2   4  13        2.93        2.00      3.67 o 
   3   4  13        3.15        1.70      3.60 o 
   4   4  13        0.75       -2.09      3.78 o 
   5   4  13        0.04       -1.04      3.28 o 
   6   4  13        0.75        0.33      3.62 o 
   7   4  13        1.16        1.84      3.55 o 
   8   4  13        0.69        4.51      4.08 o 
   0   0  14      125.12      103.29     16.38 o 
   2   0  14       49.82       71.06     18.65 o 
   4   0  14       88.23      111.17     15.35 o 
   6   0  14      118.66      107.31     11.59 o 
   8   0  14       67.50       90.98     11.35 o 
  10   0  14       13.93        8.71      6.84 o 
  12   0  14       17.01       15.19      7.00 o 
  14   0  14       55.36       78.08     16.12 o 
   0   1  14       54.00       66.38      9.67 o 
   1   1  14       52.48       40.44      7.89 o 
   2   1  14        5.49        4.15      3.85 o 
   3   1  14        8.74        1.24      3.83 o 
   4   1  14       22.29       15.50      4.83 o 
   5   1  14       22.11       20.42      4.96 o 
   6   1  14       51.46       70.56      9.50 o 
   7   1  14        1.21       -0.67      3.84 o 
   8   1  14       50.60       60.53      6.88 o 
   9   1  14       44.65       37.12      7.44 o 
  10   1  14       12.22       11.80      5.48 o 
  11   1  14        4.65        1.83      4.97 o 
  12   1  14        3.91        0.17      4.30 o 
  13   1  14        8.34        8.80      4.69 o 
  14   1  14        2.95        8.36      4.77 o 
   0   2  14       42.39       37.36      7.94 o 
   1   2  14       32.43       23.48      6.55 o 
   2   2  14       10.80        1.12      3.67 o 
   3   2  14       44.82       39.59      5.69 o 
   4   2  14       42.97       48.37      5.52 o 
   5   2  14       51.44       56.38      6.01 o 
   6   2  14        6.04        5.67      3.44 o 
   7   2  14        9.44        6.87      3.61 o 
   8   2  14       20.78       18.49      4.65 o 
   9   2  14        8.45       10.41      4.29 o 
  10   2  14        0.81        3.55      4.08 o 
  11   2  14        8.19        9.91      4.44 o 
  12   2  14        0.37       -2.98      4.03 o 
   0   3  14       22.24        7.13      6.17 o 
   1   3  14       34.64       34.49      5.05 o 
   2   3  14        5.81        6.21      3.45 o 
   3   3  14        0.05        6.03      3.35 o 
   4   3  14       13.65        9.92      4.37 o 
   5   3  14       23.10       18.01      4.55 o 
   6   3  14        0.44        6.50      4.30 o 
   7   3  14        4.73       -0.13      3.95 o 
   8   3  14       20.62       13.60      5.30 o 
   9   3  14        3.58        6.02      4.57 o 
  10   3  14        0.63       -0.42      4.37 o 
   0   4  14        2.32       -1.49      4.73 o 
   1   4  14        8.34        9.88      4.18 o 
   2   4  14        0.90       -5.32      3.58 o 
   3   4  14        0.47        3.84      4.04 o 
   4   4  14        7.83       16.70      4.60 o 
   2   0  15       27.18       36.34      8.84 o 
   4   0  15       15.97        6.89      6.05 o 
   6   0  15       19.72       21.05      6.86 o 
   8   0  15       40.03       42.24     19.49 o 
  10   0  15       17.97       15.03      7.25 o 
  12   0  15       52.45       38.00      9.33 o 
   1   1  15       27.19       28.96      5.45 o 
   2   1  15        3.28        3.11      4.12 o 
   3   1  15       80.50       72.28      8.05 o 
   4   1  15        1.02        5.35      4.56 o 
   5   1  15       19.95       25.80      6.01 o 
   6   1  15        2.48        0.49      4.31 o 
   7   1  15        4.58        4.62      4.32 o 
   8   1  15        2.88        2.98      5.33 o 
   9   1  15       11.37       11.61      7.47 o 
  10   1  15        5.00        3.26      5.21 o 
  11   1  15        4.38        2.58      5.07 o 
  12   1  15        3.48        9.05      5.59 o 
   1   2  15        2.99        1.37      4.11 o 
   2   2  15       35.39       27.38      9.34 o 
   3   2  15        5.57       -3.58      4.06 o 
   4   2  15       11.91        6.15      4.58 o 
   5   2  15        3.30        3.80      3.98 o 
   6   2  15       19.91       22.42      5.02 o 
   7   2  15        5.78        3.82      4.78 o 
   8   2  15        3.11        1.99      4.88 o 
   9   2  15        2.59        1.64      4.88 o 
  10   2  15        1.76       -3.21      4.40 o 
   1   3  15       27.33       18.73      5.46 o 
   2   3  15        7.59        0.28      4.40 o 
   3   3  15        9.36       13.03      4.37 o 
   4   3  15       11.69        7.99      4.74 o 
   5   3  15        0.83        4.35      3.98 o 
   6   3  15        4.99       -0.98      4.00 o 
   7   3  15        8.57        4.65      4.58 o 
   0   0  16        9.24        2.00      9.23 o 
   2   0  16        0.31       -1.06      7.54 o 
   4   0  16       48.95       47.42     13.15 o 
   6   0  16       32.30       24.07      7.80 o 
   8   0  16        5.88        4.91      6.95 o 
  10   0  16       38.37       49.68     10.07 o 
   0   1  16       59.19       78.33     11.59 o 
   1   1  16       22.89       18.48      5.43 o 
   2   1  16        5.91        8.26      4.84 o 
   3   1  16       17.49       11.97      7.01 o 
   4   1  16        2.01        4.01      4.73 o 
   5   1  16        0.25       -1.47      4.55 o 
   6   1  16       28.61       36.14      6.51 o 
   7   1  16       18.64       14.88      5.63 o 
   8   1  16       11.01       13.04      5.29 o 
   9   1  16        3.63       -1.71      4.75 o 
   0   2  16       15.52        8.97      6.91 o 
   1   2  16       11.14        3.16      4.70 o 
   2   2  16        2.37        2.45      5.00 o 
   3   2  16        7.34        1.42      4.87 o 
   4   2  16        0.82        6.08      5.04 o 
   5   2  16        0.78        2.20      4.39 o 
   6   2  16        7.41        4.60      4.58 o 
   7   2  16        0.81        9.26      5.83 o 
   2   0  17       34.70       34.29      9.81 o 
   4   0  17       22.47       39.61     10.10 o 
   6   0  17        5.89        9.23      7.35 o 
   1   1  17        1.86        1.00      5.33 o 
   2   1  17        7.94        9.81      5.62 o 
   3   1  17       15.24        7.65      5.86 o 
   4   1  17        1.18       -6.03      4.82 o 
   5   1  17        3.07        1.93      5.12 o 
                                                 
